# Supplementary material for: Inferring 3D chromatin structure using a multiscale approach based on quaternions
Source: BMC Bioinformatics. 2015 Jul 29;16:234. doi: 10.1186/s12859-015-0667-0 (PMC4518643; doi:10.1186/s12859-015-0667-0)
Supplement: Additional file 2 — Python code for structure reconstruction at two levels of resolution (in this version, the relevant diagonal blocks must be provided as input). [file 12859_2015_667_MOESM2_ESM.zip]

Archive with 1 entries (1 files):
- 1311800836152500_add2.py
