# Supplementary material for: Inferring 3D chromatin structure using a multiscale approach based on quaternions
Source: BMC Bioinformatics. 2015 Jul 29;16:234. doi: 10.1186/s12859-015-0667-0 (PMC4518643; doi:10.1186/s12859-015-0667-0)
Supplement: Additional file 3 — 292 × 292 contact frequency matrix used to run the experiments reported in this paper. [file 12859_2015_667_MOESM3_ESM.txt]

333	58	32	10	16	14	4	7	10	4	7	6	6	9	4	4	8	2	6	4	0	0	1	1	2	4	2	6	0	3	4	2	1	1	2	1	1	0	0	1	0	0	0	2	1	1	3	0	3	2
58	309	53	22	32	18	3	4	6	9	7	6	13	13	8	5	10	3	1	2	4	1	1	0	0	1	2	1	3	2	0	1	0	0	0	0	2	0	0	0	0	1	2	0	1	0	0	0	0	0
32	53	278	30	33	20	6	8	4	15	9	7	4	10	7	7	4	4	3	1	0	0	0	1	3	1	0	0	0	1	0	1	1	0	1	0	1	0	0	0	0	0	1	0	0	0	2	0	4	0
10	22	30	361	44	18	7	15	7	11	12	13	18	8	9	5	3	2	0	2	2	1	1	2	3	2	0	2	1	3	1	0	1	0	0	1	1	0	0	0	1	0	1	0	0	0	1	1	0	1
16	32	33	44	308	28	18	15	7	10	12	9	11	8	17	3	6	1	5	0	0	0	2	2	1	1	2	1	1	4	3	0	1	1	0	3	0	0	1	1	0	0	0	0	0	1	0	0	0	0
14	18	20	18	28	281	32	15	21	11	26	9	19	7	7	11	6	2	2	2	3	1	1	2	1	3	2	6	1	2	1	1	1	0	1	1	0	0	0	0	0	1	1	0	0	1	0	0	0	0
4	3	6	7	18	32	201	25	11	18	12	10	9	13	9	4	2	2	1	2	1	2	2	1	1	0	0	2	4	2	1	0	2	0	0	0	0	1	0	0	0	1	0	0	0	0	1	1	0	1
7	4	8	15	15	15	25	277	37	21	21	19	21	12	7	6	4	4	2	2	2	0	1	1	0	2	0	0	1	0	1	0	1	1	1	0	0	2	0	2	0	1	0	1	0	0	0	2	1	3
10	6	4	7	7	21	11	37	253	44	18	18	19	13	18	6	5	3	1	2	0	6	1	2	0	2	2	1	1	0	0	2	0	1	0	1	1	0	0	2	0	1	0	1	1	2	0	1	1	1
4	9	15	11	10	11	18	21	44	284	43	23	42	35	8	9	12	2	2	1	1	0	1	2	3	4	1	5	6	3	0	1	1	0	1	0	0	0	0	0	0	0	1	0	1	5	0	1	1	1
7	7	9	12	12	26	12	21	18	43	353	52	42	20	21	9	6	1	3	0	1	6	4	3	5	1	0	2	6	1	4	2	1	1	0	0	2	0	0	0	1	0	1	1	0	1	0	0	1	0
6	6	7	13	9	9	10	19	18	23	52	217	41	24	17	11	4	2	3	2	4	1	1	3	2	3	0	0	5	1	1	1	0	2	1	0	0	0	1	0	0	0	1	0	0	1	1	0	1	1
6	13	4	18	11	19	9	21	19	42	42	41	373	56	27	12	12	4	1	3	2	2	7	4	3	4	2	4	2	1	3	3	0	0	1	0	2	0	0	2	1	0	0	1	1	0	2	2	1	4
9	13	10	8	8	7	13	12	13	35	20	24	56	379	64	37	20	2	8	7	2	4	5	6	8	4	0	3	3	1	2	2	1	2	1	0	1	2	0	4	2	0	0	1	1	2	1	2	1	1
4	8	7	9	17	7	9	7	18	8	21	17	27	64	308	47	29	9	10	6	2	5	8	6	2	4	5	2	5	4	2	1	0	0	1	0	1	1	0	2	0	1	2	1	2	0	0	1	0	2
4	5	7	5	3	11	4	6	6	9	9	11	12	37	47	265	46	11	7	11	17	10	10	10	8	7	2	6	1	1	4	3	3	3	1	1	0	0	0	0	0	0	0	0	0	1	1	2	1	2
8	10	4	3	6	6	2	4	5	12	6	4	12	20	29	46	333	25	33	23	21	9	18	14	12	12	11	6	6	6	4	2	3	0	1	0	1	4	2	3	2	0	0	2	2	0	2	4	2	2
2	3	4	2	1	2	2	4	3	2	1	2	4	2	9	11	25	281	49	24	14	13	12	17	6	8	3	1	3	4	2	2	6	3	1	0	4	0	0	2	3	2	1	0	5	1	1	4	1	0
6	1	3	0	5	2	1	2	1	2	3	3	1	8	10	7	33	49	346	99	51	12	35	21	13	6	7	4	4	16	12	7	8	4	0	2	0	4	1	2	0	3	5	3	4	2	1	2	2	0
4	2	1	2	0	2	2	2	2	1	0	2	3	7	6	11	23	24	99	394	55	15	35	17	19	8	6	7	12	8	7	5	9	7	5	1	1	3	0	4	3	2	3	3	3	3	0	3	0	2
0	4	0	2	0	3	1	2	0	1	1	4	2	2	2	17	21	14	51	55	287	42	31	18	15	16	3	3	5	4	6	4	2	1	2	6	1	2	4	2	1	1	1	2	3	0	2	2	1	3
0	1	0	1	0	1	2	0	6	0	6	1	2	4	5	10	9	13	12	15	42	235	40	21	15	21	8	5	2	5	7	5	4	6	0	2	2	1	1	0	1	1	1	0	1	1	0	1	0	0
1	1	0	1	2	1	2	1	1	1	4	1	7	5	8	10	18	12	35	35	31	40	325	52	29	34	21	11	11	16	11	10	14	4	2	4	5	4	2	7	4	2	0	1	2	2	4	1	0	1
1	0	1	2	2	2	1	1	2	2	3	3	4	6	6	10	14	17	21	17	18	21	52	325	81	49	27	18	18	23	18	12	5	6	2	2	5	7	5	3	2	2	3	1	2	7	0	3	3	4
2	0	3	3	1	1	1	0	0	3	5	2	3	8	2	8	12	6	13	19	15	15	29	81	362	96	42	22	27	26	21	20	15	3	7	5	5	6	2	3	6	2	1	2	2	5	3	4	2	3
4	1	1	2	1	3	0	2	2	4	1	3	4	4	4	7	12	8	6	8	16	21	34	49	96	342	67	40	42	65	51	17	20	7	4	1	7	4	3	2	4	2	4	2	2	5	1	1	1	5
2	2	0	0	2	2	0	0	2	1	0	0	2	0	5	2	11	3	7	6	3	8	21	27	42	67	295	67	59	80	52	22	17	3	4	3	6	1	4	4	4	1	0	2	4	0	2	2	1	5
6	1	0	2	1	6	2	0	1	5	2	0	4	3	2	6	6	1	4	7	3	5	11	18	22	40	67	365	100	77	48	22	18	1	6	4	3	7	3	4	2	1	1	1	1	2	3	2	3	0
0	3	0	1	1	1	4	1	1	6	6	5	2	3	5	1	6	3	4	12	5	2	11	18	27	42	59	100	481	110	53	19	25	6	5	4	8	6	4	2	6	6	1	3	3	3	5	3	1	2
3	2	1	3	4	2	2	0	0	3	1	1	1	1	4	1	6	4	16	8	4	5	16	23	26	65	80	77	110	510	137	48	30	16	10	7	9	8	7	9	12	3	3	2	2	5	2	5	2	5
4	0	0	1	3	1	1	1	0	0	4	1	3	2	2	4	4	2	12	7	6	7	11	18	21	51	52	48	53	137	416	80	55	14	7	9	10	7	8	2	6	9	6	5	6	5	5	4	7	3
2	1	1	0	0	1	0	0	2	1	2	1	3	2	1	3	2	2	7	5	4	5	10	12	20	17	22	22	19	48	80	260	90	18	10	5	5	9	9	7	8	10	6	4	1	3	0	1	2	4
1	0	1	1	1	1	2	1	0	1	1	0	0	1	0	3	3	6	8	9	2	4	14	5	15	20	17	18	25	30	55	90	501	82	31	20	44	26	18	16	17	16	15	6	5	9	7	5	2	5
1	0	0	0	1	0	0	1	1	0	1	2	0	2	0	3	0	3	4	7	1	6	4	6	3	7	3	1	6	16	14	18	82	328	45	33	30	38	21	12	13	6	17	5	10	2	2	4	5	2
2	0	1	0	0	1	0	1	0	1	0	1	1	1	1	1	1	1	0	5	2	0	2	2	7	4	4	6	5	10	7	10	31	45	268	28	30	27	13	15	8	6	6	3	4	3	3	0	2	0
1	0	0	1	3	1	0	0	1	0	0	0	0	0	0	1	0	0	2	1	6	2	4	2	5	1	3	4	4	7	9	5	20	33	28	239	39	26	9	11	7	3	5	3	1	2	2	5	0	2
1	2	1	1	0	0	0	0	1	0	2	0	2	1	1	0	1	4	0	1	1	2	5	5	5	7	6	3	8	9	10	5	44	30	30	39	284	106	44	26	18	9	10	3	7	6	4	3	3	1
0	0	0	0	0	0	1	2	0	0	0	0	0	2	1	0	4	0	4	3	2	1	4	7	6	4	1	7	6	8	7	9	26	38	27	26	106	283	66	35	29	21	10	15	4	7	3	7	5	3
0	0	0	0	1	0	0	0	0	0	0	1	0	0	0	0	2	0	1	0	4	1	2	5	2	3	4	3	4	7	8	9	18	21	13	9	44	66	269	41	43	28	12	5	8	4	4	3	4	0
1	0	0	0	1	0	0	2	2	0	0	0	2	4	2	0	3	2	2	4	2	0	7	3	3	2	4	4	2	9	2	7	16	12	15	11	26	35	41	309	77	30	28	10	9	5	6	4	4	3
0	0	0	1	0	0	0	0	0	0	1	0	1	2	0	0	2	3	0	3	1	1	4	2	6	4	4	2	6	12	6	8	17	13	8	7	18	29	43	77	352	84	42	16	25	12	9	9	4	5
0	1	0	0	0	1	1	1	1	0	0	0	0	0	1	0	0	2	3	2	1	1	2	2	2	2	1	1	6	3	9	10	16	6	6	3	9	21	28	30	84	339	109	35	29	18	18	10	5	11
0	2	1	1	0	1	0	0	0	1	1	1	0	0	2	0	0	1	5	3	1	1	0	3	1	4	0	1	1	3	6	6	15	17	6	5	10	10	12	28	42	109	326	44	42	19	15	12	5	9
2	0	0	0	0	0	0	1	1	0	1	0	1	1	1	0	2	0	3	3	2	0	1	1	2	2	2	1	3	2	5	4	6	5	3	3	3	15	5	10	16	35	44	259	39	16	12	10	9	4
1	1	0	0	0	0	0	0	1	1	0	0	1	1	2	0	2	5	4	3	3	1	2	2	2	2	4	1	3	2	6	1	5	10	4	1	7	4	8	9	25	29	42	39	368	85	37	41	15	21
1	0	0	0	1	1	0	0	2	5	1	1	0	2	0	1	0	1	2	3	0	1	2	7	5	5	0	2	3	5	5	3	9	2	3	2	6	7	4	5	12	18	19	16	85	440	85	50	28	20
3	0	2	1	0	0	1	0	0	0	0	1	2	1	0	1	2	1	1	0	2	0	4	0	3	1	2	3	5	2	5	0	7	2	3	2	4	3	4	6	9	18	15	12	37	85	305	77	31	39
0	0	0	1	0	0	1	2	1	1	0	0	2	2	1	2	4	4	2	3	2	1	1	3	4	1	2	2	3	5	4	1	5	4	0	5	3	7	3	4	9	10	12	10	41	50	77	408	77	77
3	0	4	0	0	0	0	1	1	1	1	1	1	1	0	1	2	1	2	0	1	0	0	3	2	1	1	3	1	2	7	2	2	5	2	0	3	5	4	4	4	5	5	9	15	28	31	77	361	79
2	0	0	1	0	0	1	3	1	1	0	1	4	1	2	2	2	0	0	2	3	0	1	4	3	5	5	0	2	5	3	4	5	2	0	2	1	3	0	3	5	11	9	4	21	20	39	77	79	372
1	0	0	0	2	1	2	3	0	1	2	1	0	4	1	1	1	0	3	3	1	2	0	0	0	2	3	2	4	0	2	0	4	3	2	2	4	0	1	4	6	0	5	5	8	7	6	25	31	69
1	1	0	2	0	0	0	2	0	0	2	1	2	1	1	2	2	0	1	0	0	0	1	1	2	1	1	1	0	2	1	2	2	1	2	1	1	1	1	2	8	1	3	3	10	9	15	20	28	43
2	0	1	3	1	2	1	0	1	1	3	1	1	6	1	3	2	1	0	1	0	0	1	0	1	1	1	1	2	2	2	3	2	1	0	0	1	3	3	0	0	0	0	3	11	12	7	14	21	38
1	1	1	1	1	0	0	0	1	4	3	2	1	1	2	1	2	0	1	0	2	1	1	1	1	1	0	2	0	2	1	3	0	2	1	1	3	0	2	0	1	2	3	0	3	5	6	4	12	23
3	0	2	0	0	2	1	3	1	2	2	2	1	2	1	0	2	0	1	2	0	1	0	0	3	0	1	1	3	0	2	0	0	1	0	0	0	0	1	2	2	3	1	1	6	1	8	3	14	19
2	1	0	0	1	2	2	1	1	2	1	2	3	1	1	3	0	0	1	1	1	0	0	0	1	1	0	2	0	0	0	2	4	1	1	0	3	0	0	0	0	2	3	1	4	6	6	10	10	29
0	0	2	3	1	0	0	0	0	1	3	1	0	1	0	1	1	0	2	2	0	1	2	1	2	1	2	0	0	2	1	1	1	0	1	0	1	2	2	2	0	1	1	0	1	4	3	5	4	6
1	1	1	1	1	2	1	3	0	0	2	0	2	0	4	0	5	2	1	1	0	0	0	2	1	2	0	1	0	0	1	1	0	0	1	0	1	2	0	0	1	2	2	2	3	2	4	2	6	10
4	1	0	3	1	4	1	0	1	3	1	2	1	1	2	0	1	0	1	1	2	0	1	1	0	1	2	3	4	1	0	1	1	2	0	0	1	2	0	1	1	0	2	1	6	4	2	5	3	11
3	1	3	1	1	1	1	0	0	0	0	1	1	2	1	2	1	0	0	0	0	0	3	0	1	0	1	0	2	2	0	1	2	0	1	1	1	3	1	0	2	0	0	3	1	0	2	5	6	11
1	2	0	3	0	0	3	1	2	0	1	0	1	1	1	1	0	0	0	0	0	2	0	0	1	2	1	0	2	1	1	1	0	0	0	0	0	0	0	0	1	2	0	0	1	0	0	3	2	9
1	0	0	0	3	3	1	1	2	1	3	0	2	4	2	1	1	0	0	1	2	1	0	3	0	4	4	1	1	1	2	0	0	0	0	1	1	0	1	1	0	1	2	2	1	2	5	2	7	12
1	1	1	0	0	2	2	1	0	1	0	1	1	0	2	2	0	0	3	0	0	1	0	2	3	0	1	1	0	0	0	0	1	0	0	1	0	0	0	1	1	1	0	0	0	1	1	3	3	7
0	0	2	3	1	0	1	3	2	2	1	1	1	1	0	0	1	1	1	0	0	0	1	0	0	0	2	3	1	2	0	1	0	1	0	2	0	1	0	1	0	0	2	1	0	2	1	1	1	4
0	0	1	0	1	3	1	0	1	2	1	1	0	3	0	1	0	0	0	1	0	0	0	1	0	0	1	2	1	2	2	0	0	0	0	0	0	0	2	1	2	1	0	0	1	3	1	1	1	7
0	0	0	3	0	0	2	1	0	0	1	0	0	0	0	1	1	0	0	0	0	0	0	1	1	1	0	2	0	0	0	0	0	1	0	1	0	1	0	0	0	0	0	0	1	1	2	1	2	4
0	1	1	1	1	0	0	1	1	4	0	0	0	1	2	2	2	0	1	0	0	0	0	0	0	1	0	0	2	1	0	2	1	0	0	0	0	0	0	0	0	0	0	0	0	1	0	0	0	1
2	0	0	1	1	0	0	1	1	2	1	0	2	0	2	1	0	0	1	0	0	1	0	0	0	0	1	0	0	0	1	0	1	0	0	0	1	0	0	2	1	0	0	0	0	0	2	0	1	1
0	1	0	1	0	2	1	0	0	1	0	0	2	0	1	0	0	0	1	0	2	1	0	0	0	1	0	0	1	0	0	0	1	1	0	0	0	3	1	0	0	1	0	0	1	1	0	2	0	3
0	0	2	1	1	3	0	1	0	0	2	2	0	0	2	1	1	1	0	0	0	0	0	0	0	1	2	2	1	1	0	1	1	0	1	0	0	1	0	1	0	1	0	0	0	2	2	1	2	0
1	2	0	1	0	1	1	1	1	0	0	1	1	0	1	0	1	0	1	0	1	2	2	1	3	0	1	0	0	1	0	0	0	0	0	1	0	0	0	2	0	0	1	1	2	5	0	0	0	3
2	0	1	1	1	1	0	0	1	0	2	1	0	1	1	1	2	0	1	0	1	0	1	0	0	1	2	0	0	0	1	1	0	1	1	0	1	0	0	1	0	1	0	0	2	1	1	2	3	3
0	0	1	0	2	2	0	2	0	0	3	0	2	0	1	0	0	0	0	0	0	1	0	0	0	0	0	1	0	1	1	1	1	1	0	2	0	0	0	0	0	0	1	0	1	0	1	0	1	3
0	0	2	1	1	0	1	1	2	0	1	0	0	0	1	2	0	0	1	0	0	0	0	0	0	2	0	0	1	1	0	2	0	1	0	2	1	0	0	0	0	0	0	0	2	0	0	1	2	1
2	1	1	1	2	1	2	0	1	1	3	0	1	0	1	1	0	0	1	0	0	1	0	1	0	2	0	0	1	0	0	0	1	0	1	0	1	0	0	0	0	1	0	1	0	1	0	0	0	0
2	0	1	3	2	1	1	0	1	1	1	0	0	1	1	0	0	0	0	1	0	0	1	1	1	0	0	0	1	0	0	0	0	0	1	0	1	0	0	0	0	0	0	0	1	0	0	1	1	2
0	1	0	0	1	0	1	2	1	2	0	0	0	0	2	0	0	0	0	0	3	0	0	0	1	0	1	1	1	1	1	0	0	0	1	0	1	0	0	0	1	1	0	0	1	0	1	1	0	1
0	4	1	1	2	2	0	3	0	0	2	1	0	0	1	0	1	0	0	0	0	0	1	0	0	0	1	0	0	0	0	0	1	0	0	2	0	0	0	0	0	0	0	1	1	1	0	2	1	1
3	0	2	1	1	0	0	0	1	2	1	0	0	3	0	0	5	2	2	1	1	0	0	1	0	3	1	0	1	1	2	0	0	0	0	1	0	1	0	0	1	0	0	0	2	2	1	3	0	3
2	1	1	0	1	1	1	2	0	1	1	0	0	1	2	1	0	0	1	0	1	1	2	0	2	1	1	0	0	0	1	0	1	2	1	0	0	0	0	0	0	0	0	1	1	4	2	1	2	5
0	1	2	0	1	2	0	0	2	1	1	1	1	2	1	1	2	2	0	0	0	0	2	0	0	0	0	1	1	0	1	0	0	0	0	0	1	0	0	0	1	0	1	0	1	0	4	0	1	3
1	0	0	2	2	0	1	0	1	2	1	0	1	0	3	0	4	0	3	0	0	0	0	0	3	6	1	0	1	0	2	1	1	1	1	0	1	1	0	0	1	1	1	1	0	2	2	5	2	2
0	0	0	1	1	3	1	0	0	0	0	1	0	1	1	1	1	1	1	2	1	1	0	1	1	3	2	1	1	0	1	1	1	1	1	0	0	3	0	2	1	4	2	1	1	4	1	2	5	4
1	0	0	1	0	1	0	0	0	0	1	1	0	2	3	0	0	2	1	1	1	1	0	0	4	1	0	0	1	1	1	0	1	2	1	1	0	1	0	1	2	1	1	0	1	2	2	3	1	2
2	1	0	2	0	1	1	0	0	0	0	0	1	0	1	0	0	0	2	1	1	0	1	0	2	1	2	3	0	0	2	2	1	1	2	2	1	1	0	2	0	0	3	1	0	1	0	1	2	1
1	2	0	0	0	1	0	1	1	1	0	1	1	1	0	0	1	1	1	1	1	2	1	0	0	2	1	2	1	0	3	2	0	1	1	0	1	0	1	1	1	1	0	0	2	2	2	1	1	2
1	0	0	0	1	3	0	0	0	0	0	0	1	0	0	0	1	1	1	3	0	2	0	0	1	2	1	0	1	1	0	0	2	2	1	0	0	0	1	2	0	0	2	0	1	0	1	3	2	2
1	2	0	1	0	1	0	0	0	1	0	0	0	1	0	1	3	1	3	2	2	0	0	2	0	1	1	0	2	2	3	0	4	1	1	1	2	0	2	1	1	1	3	0	2	1	1	1	2	4
0	1	0	0	0	1	0	1	0	0	0	0	0	0	0	0	0	0	2	2	0	0	1	2	0	0	0	2	1	3	0	2	3	0	0	1	1	0	0	2	1	2	1	0	0	3	0	3	2	2
0	0	2	0	0	0	2	0	0	0	0	0	0	2	2	0	0	0	1	0	1	0	0	1	2	0	3	1	1	1	1	3	0	2	1	2	1	0	1	0	1	2	1	0	1	0	1	4	2	5
1	1	0	0	0	0	0	0	0	0	1	0	0	0	1	0	0	1	0	0	0	1	2	2	1	2	1	0	0	0	0	0	1	0	0	0	2	0	1	0	2	1	0	1	2	1	1	1	0	2
2	0	1	1	0	0	0	0	1	2	0	0	0	1	0	0	1	2	1	0	2	0	0	0	0	0	0	2	1	2	1	1	1	1	1	1	0	1	3	0	1	3	3	0	0	3	3	0	1	3
0	0	0	1	0	1	1	0	2	0	1	0	2	0	2	1	1	0	0	0	0	0	1	0	1	2	2	1	0	2	1	0	3	1	1	0	0	0	0	1	0	0	3	2	1	3	3	3	0	3
0	0	0	0	0	0	0	0	0	0	1	0	0	1	0	2	0	0	0	1	0	0	1	0	1	0	1	0	0	0	0	0	1	0	1	0	1	1	0	0	1	2	2	1	0	1	2	3	0	1
1	1	0	2	1	1	1	0	2	0	1	0	2	1	0	0	1	2	0	1	1	1	0	3	3	4	1	1	2	0	1	1	1	3	1	0	1	1	3	1	3	3	2	0	3	1	1	2	6	1
0	1	1	1	0	1	0	0	0	0	2	1	1	1	1	0	2	0	0	0	0	0	0	1	2	0	0	0	3	0	1	0	1	0	1	0	0	4	0	0	3	2	1	0	3	5	0	2	0	2
0	0	0	0	0	0	1	0	2	3	1	0	1	0	0	0	1	0	0	0	0	0	0	0	2	1	0	0	2	0	1	0	2	0	0	0	1	1	0	0	0	0	0	0	0	1	0	1	0	1
0	1	1	0	3	0	2	0	1	2	1	2	0	0	0	1	0	2	0	2	0	0	1	0	1	0	0	0	0	2	0	0	0	2	4	0	0	0	1	1	0	1	1	1	2	0	1	1	3	1
1	0	0	0	0	0	0	0	0	0	2	0	1	0	2	0	0	0	2	0	1	0	0	0	0	0	2	0	0	0	1	0	1	1	0	1	0	0	1	1	1	1	1	0	1	0	0	2	0	0
1	1	0	1	0	1	0	0	0	0	0	0	0	1	0	0	1	0	0	0	0	0	0	0	0	0	1	0	1	0	0	0	1	0	0	0	0	1	0	0	0	0	0	0	0	0	0	0	0	5
2	0	0	0	2	0	0	3	0	0	2	1	1	3	1	0	0	0	1	0	0	1	2	0	0	1	0	0	0	1	1	0	1	0	2	0	0	0	1	0	1	0	0	0	2	0	0	0	2	3
0	0	0	1	2	2	0	1	0	2	2	0	3	0	1	0	1	0	0	0	0	0	0	0	0	1	1	0	0	0	0	0	0	0	1	0	0	0	0	0	0	0	0	1	1	1	1	2	0	2
1	2	0	0	0	2	1	1	1	0	1	0	0	0	1	1	1	0	0	0	0	1	0	0	0	0	0	0	1	0	0	1	0	0	0	0	0	0	1	0	0	0	0	0	1	0	1	1	0	0
0	1	1	0	1	0	0	0	2	0	1	1	2	0	1	0	1	0	0	1	0	2	2	0	0	0	0	0	0	1	0	0	0	0	0	2	1	0	0	0	0	0	0	0	1	0	1	0	0	1
0	0	0	3	0	4	0	0	1	0	0	0	0	1	1	0	0	0	1	1	0	1	0	0	0	1	0	0	0	0	1	0	0	0	0	0	0	0	0	0	0	0	0	0	1	0	0	0	0	1
0	1	1	0	0	0	0	0	0	0	1	0	0	0	0	0	0	0	0	1	0	0	0	1	0	1	0	0	0	0	3	0	0	1	1	0	0	0	0	0	0	0	0	1	0	1	0	1	0	1
0	0	2	0	2	0	0	0	0	0	0	0	0	1	1	0	1	0	0	0	0	1	0	1	0	0	0	0	1	1	0	0	1	0	0	1	0	0	2	0	0	0	0	0	0	0	0	0	0	0
0	0	0	1	0	0	0	0	0	1	1	0	1	0	0	1	1	0	0	0	0	0	1	0	0	0	0	0	0	1	1	1	0	0	0	1	0	1	0	0	0	0	0	0	0	0	0	0	0	0
1	0	0	0	1	0	0	0	0	1	0	1	1	1	1	0	0	0	0	0	0	0	0	0	0	0	0	0	0	0	0	0	0	0	0	0	1	0	0	1	0	0	0	0	0	0	0	0	0	0
0	0	0	0	1	1	1	2	0	1	1	1	0	0	0	0	0	0	0	0	0	0	2	0	0	0	0	2	0	0	0	0	0	1	0	0	0	0	0	0	0	1	0	0	2	0	0	1	1	1
1	0	0	2	1	0	0	0	0	0	0	0	0	2	0	0	0	0	0	0	0	0	1	0	0	2	1	1	0	0	0	0	0	1	0	0	1	0	0	1	0	0	0	0	1	1	1	2	0	0
3	0	1	0	1	1	0	1	0	0	2	1	0	0	1	0	2	0	0	0	0	0	0	0	1	0	0	0	1	0	0	0	0	0	1	0	0	0	0	0	0	0	1	0	0	0	1	0	0	0
0	0	0	0	1	0	0	0	1	0	1	0	0	1	0	1	0	1	0	0	0	0	0	0	0	0	0	0	0	0	0	0	0	1	0	0	0	0	0	0	0	0	0	0	0	0	0	0	0	1
0	0	0	1	1	0	1	0	0	1	1	0	1	1	0	0	2	0	0	0	0	0	0	0	0	0	0	0	0	1	0	0	0	0	0	0	0	0	0	0	0	0	0	1	0	1	0	1	0	0
0	0	2	0	0	0	0	0	2	1	1	0	0	0	0	0	0	0	0	0	0	0	0	1	1	1	2	0	0	1	1	0	0	0	0	0	0	0	0	0	0	0	0	0	0	0	0	0	0	0
0	0	0	0	0	0	2	0	1	0	0	0	1	0	0	0	0	1	0	0	0	0	0	0	0	0	0	0	0	0	0	0	0	1	0	0	0	0	0	0	0	0	0	0	0	0	0	2	0	0
0	0	2	1	0	2	1	1	0	0	0	0	0	0	1	0	0	1	1	0	0	0	1	0	0	0	0	0	0	1	0	0	0	0	0	0	0	0	0	0	0	0	0	0	1	1	0	0	1	0
0	0	0	0	0	0	0	0	0	1	0	0	1	0	0	0	0	0	0	0	0	0	0	0	2	0	0	1	1	0	0	0	0	0	0	0	0	0	0	0	0	0	0	0	0	0	0	0	0	0
1	0	0	0	0	0	0	0	1	0	0	0	1	0	0	1	0	0	0	0	0	0	0	0	0	1	0	1	0	0	0	0	0	0	0	0	0	0	0	0	0	0	0	0	0	0	0	0	0	0
1	0	0	0	0	1	0	1	0	0	0	0	1	0	1	0	0	0	0	0	0	0	0	0	0	0	1	1	0	0	0	0	0	0	0	0	0	0	0	0	0	0	0	0	0	0	1	0	0	0
1	0	0	2	1	0	0	0	0	0	0	0	0	0	0	0	0	0	0	0	0	1	0	0	0	0	0	0	0	0	0	0	0	0	0	0	0	0	0	0	0	0	0	0	0	0	0	0	0	0
0	0	0	1	1	0	0	1	0	0	0	1	1	0	1	0	0	0	0	0	0	0	0	0	0	0	0	0	0	0	1	0	0	0	0	0	0	0	0	0	0	0	0	0	0	0	0	0	0	1
0	1	1	0	0	0	1	0	0	0	1	0	0	0	0	0	0	0	0	0	0	0	0	1	0	0	0	0	0	0	0	0	0	0	0	0	0	0	0	0	0	0	0	0	0	0	0	0	1	0
0	0	0	0	0	0	0	0	0	0	1	0	1	0	0	0	1	0	0	0	0	0	0	0	0	0	0	0	0	0	0	0	0	0	0	0	0	0	0	0	0	0	0	0	0	1	0	0	0	0
0	0	0	0	0	0	0	1	0	0	1	0	0	0	0	0	0	1	0	0	0	0	0	0	0	0	0	0	0	0	0	0	0	0	0	0	0	0	0	0	0	0	0	0	0	0	0	0	0	0
0	0	0	0	0	1	0	0	0	0	0	1	0	0	0	0	1	0	0	0	0	0	0	0	0	0	0	0	1	0	0	0	0	0	0	0	0	0	0	0	0	0	0	0	0	0	0	0	0	0
1	0	0	0	0	0	0	1	0	1	0	2	0	1	0	0	0	0	0	0	1	0	0	0	0	0	0	0	0	0	0	0	0	0	0	0	0	0	0	0	0	0	0	0	0	0	0	0	0	0
0	2	0	0	0	0	0	0	2	0	0	1	1	0	0	0	0	0	0	0	0	0	0	0	1	1	0	0	0	0	1	0	0	0	0	0	0	0	0	0	0	0	0	0	0	0	0	0	0	1
1	0	1	0	0	0	0	1	0	0	0	0	0	0	0	0	0	0	0	0	0	0	0	0	0	0	1	1	0	0	1	0	0	0	0	0	0	0	0	0	0	0	1	0	1	1	0	0	0	0
0	0	1	0	0	0	1	0	1	0	1	0	1	2	0	0	0	0	0	0	0	0	0	0	0	0	0	0	1	0	0	0	1	0	0	0	2	0	0	0	0	0	0	0	0	1	0	0	0	0
2	0	0	0	0	1	0	0	1	0	0	0	2	0	0	1	0	0	0	1	0	0	0	0	0	0	0	0	1	0	0	0	0	1	0	0	0	0	0	0	0	0	0	0	0	0	0	0	0	0
1	0	0	0	0	0	0	0	3	0	0	0	0	0	0	0	0	0	1	1	1	1	0	0	0	1	0	0	0	0	0	1	0	0	0	0	0	0	0	0	0	1	1	0	0	0	0	0	0	0
0	0	0	0	0	1	0	0	1	1	2	0	0	0	0	0	1	1	0	0	0	0	0	0	0	1	0	1	1	0	0	1	0	0	0	0	0	0	0	0	0	0	0	1	1	0	0	1	0	0
0	1	0	1	1	0	2	2	0	1	0	0	1	1	1	0	0	0	0	0	0	0	1	0	0	0	0	2	0	2	0	0	0	0	0	0	0	0	0	0	0	0	0	1	0	0	0	0	0	0
0	0	0	2	1	1	0	0	3	0	1	1	1	0	1	0	0	0	0	1	0	0	0	0	0	0	0	0	1	0	0	0	0	0	0	1	0	1	0	0	0	0	0	0	2	0	0	0	0	0
0	0	0	1	0	0	0	0	0	0	0	0	2	1	0	2	0	1	0	1	0	0	1	0	1	1	0	1	1	0	0	0	0	1	0	0	0	0	0	0	0	0	0	0	0	0	0	0	0	0
1	1	1	0	0	1	0	0	0	0	0	1	1	0	0	2	0	0	0	1	0	0	1	1	0	0	0	1	2	1	0	0	0	0	0	1	0	0	0	0	0	0	0	0	0	0	0	0	2	1
1	1	0	0	0	0	0	0	1	0	0	0	0	1	0	0	0	0	0	0	0	0	0	1	0	2	0	0	0	0	1	0	0	0	0	1	0	0	0	0	0	1	0	0	0	1	0	0	2	2
1	0	0	0	0	0	0	0	0	0	0	0	2	1	1	1	2	1	1	0	0	0	1	0	0	0	2	2	0	0	1	0	0	0	0	0	0	0	1	0	0	0	0	0	1	1	0	0	0	0
1	0	1	0	0	0	1	1	1	0	1	0	2	3	0	0	0	1	0	0	2	0	1	1	0	0	0	1	2	1	0	0	0	0	0	0	0	0	0	0	0	0	1	0	0	0	0	0	0	1
0	0	0	1	0	1	0	0	0	0	1	0	0	1	1	0	1	0	0	0	0	0	0	0	0	1	0	1	0	0	0	0	0	1	0	0	0	0	0	0	0	0	0	0	0	1	0	0	0	1
0	1	1	3	0	0	0	0	1	0	0	0	0	0	0	1	0	0	0	0	0	0	0	0	0	0	0	0	0	0	0	0	0	0	0	0	1	0	0	0	0	1	0	0	0	0	3	0	0	0
0	0	0	0	0	0	0	0	0	0	0	1	0	1	0	0	0	0	0	0	0	0	1	0	1	0	0	0	0	0	0	0	0	0	0	0	0	0	0	0	0	0	0	0	0	1	1	0	0	0
0	1	2	1	0	0	0	0	0	0	1	0	0	0	1	0	1	0	0	0	0	0	1	2	0	0	0	0	0	0	2	0	0	0	0	0	0	0	0	0	0	2	0	0	0	0	0	0	0	1
0	0	0	0	0	0	0	1	0	1	0	0	0	1	1	0	0	0	0	0	0	0	0	0	0	0	0	0	0	0	0	0	0	0	1	0	0	0	0	1	0	0	0	0	0	0	0	0	0	0
0	1	0	1	0	0	0	0	0	1	0	1	0	0	0	0	0	0	0	0	0	0	0	0	1	0	0	0	0	0	0	0	0	0	0	0	0	0	0	0	0	0	0	0	0	0	0	0	0	0
0	1	0	0	1	0	0	0	0	1	0	0	0	1	0	0	0	0	0	0	0	0	0	0	0	0	1	0	0	0	0	0	0	0	0	0	0	1	0	0	0	0	0	0	0	0	0	1	0	0
2	0	1	0	1	0	0	0	1	1	0	3	0	0	0	0	0	0	0	0	0	0	0	0	0	0	0	1	0	0	0	0	0	0	0	0	1	0	0	0	0	0	0	0	0	0	0	1	0	1
0	0	1	0	0	0	0	0	0	0	0	0	0	1	0	0	0	0	0	0	1	0	0	1	1	0	0	0	0	0	0	0	0	0	0	0	0	0	0	0	0	0	0	0	1	0	0	0	0	0
1	0	0	1	0	1	0	1	3	1	1	0	1	0	1	0	0	0	0	0	0	1	0	0	1	0	0	0	0	0	0	0	0	1	0	0	0	1	0	0	0	0	0	0	1	0	1	0	0	0
0	0	0	0	1	0	0	0	0	1	0	0	2	1	1	0	1	1	0	0	0	0	1	1	0	0	0	0	0	0	0	0	0	0	0	0	0	0	0	0	0	0	0	0	0	0	0	0	0	0
0	0	0	1	0	0	1	0	0	1	1	0	0	0	0	0	0	1	1	0	1	0	0	0	0	0	0	1	0	1	0	0	2	0	0	0	0	0	1	0	0	0	0	0	0	0	1	0	1	1
0	0	0	0	3	1	1	0	0	0	0	2	0	0	1	1	0	1	0	0	1	0	0	0	0	0	0	0	0	0	1	0	0	0	0	0	0	0	0	0	0	0	0	0	0	0	1	0	1	0
0	0	0	0	0	0	0	0	1	0	2	2	0	0	0	0	1	0	0	0	0	0	1	0	0	0	0	0	0	0	1	0	0	0	0	0	0	0	0	0	0	0	0	0	0	0	0	2	1	0
1	0	0	0	0	1	0	1	0	0	0	0	1	1	1	0	0	0	0	0	0	0	0	0	0	0	0	0	1	0	0	0	0	0	0	0	0	0	0	0	0	1	1	0	1	0	0	1	0	0
0	2	0	1	0	0	0	0	1	0	0	1	0	0	1	1	1	0	0	0	1	0	0	0	0	0	0	0	0	0	0	0	0	0	2	0	0	1	0	0	1	0	0	0	0	0	2	1	1	0
0	1	0	0	1	0	1	0	0	1	0	0	0	0	1	0	1	0	1	0	0	1	0	2	1	2	1	0	0	1	2	0	1	0	2	1	0	1	0	1	0	0	0	0	0	0	0	3	0	2
2	0	0	0	0	0	0	0	1	1	1	0	0	1	0	0	0	0	0	0	0	0	0	1	0	0	0	0	0	0	0	0	0	0	0	0	0	1	0	0	1	0	1	1	1	0	0	2	1	1
0	2	0	1	0	1	1	0	0	0	0	0	0	1	0	0	1	0	0	1	0	0	0	0	0	0	0	1	0	0	0	0	0	1	0	0	0	0	0	0	1	0	3	0	0	0	0	1	1	1
0	0	2	0	0	1	0	0	0	0	0	0	0	2	0	1	0	0	1	0	0	0	0	0	0	0	0	0	0	0	0	0	0	0	0	0	1	0	0	1	0	0	0	1	1	1	0	1	1	0
0	0	1	0	0	0	0	0	1	0	1	0	1	0	2	0	0	0	0	0	1	0	0	0	0	0	0	0	1	0	0	1	0	1	0	0	0	1	0	0	0	0	1	0	0	0	0	0	3	1
1	0	1	0	0	0	0	0	0	0	0	0	0	0	0	0	0	0	1	0	1	0	0	0	1	0	0	0	1	0	0	0	0	0	0	1	0	0	0	0	2	0	0	0	0	0	0	1	0	0
0	0	0	0	1	0	0	0	0	0	0	1	0	0	0	0	0	0	1	1	1	0	0	0	1	0	1	0	0	1	1	0	0	1	0	2	0	1	1	0	0	0	0	0	0	0	1	0	1	1
0	1	0	0	0	1	0	1	0	0	1	0	0	0	1	0	1	0	0	0	0	0	1	0	0	0	2	0	1	1	1	1	0	0	0	0	0	0	0	0	0	2	0	1	0	1	0	0	0	1
0	0	0	3	0	0	0	0	1	0	0	1	0	0	0	0	1	0	0	2	0	0	0	0	0	0	0	0	1	1	1	0	0	0	0	0	0	1	0	1	0	1	0	0	0	0	1	0	1	3
0	0	1	0	0	0	0	0	0	2	0	0	3	0	1	0	0	0	0	0	0	0	1	1	0	1	0	0	0	0	0	1	1	0	0	0	2	0	0	0	0	2	0	0	0	0	0	1	2	1
1	0	0	0	0	0	0	2	0	0	0	0	0	0	0	0	0	0	0	1	1	0	0	1	0	2	0	0	0	0	1	0	1	1	0	0	0	1	0	0	1	0	0	0	0	0	1	1	1	0
0	0	2	1	0	0	0	0	0	0	0	2	0	1	0	0	0	0	0	1	1	1	0	0	0	0	0	0	0	1	0	0	1	1	0	0	0	0	0	1	1	0	0	0	0	1	0	2	0	2
0	0	0	1	0	0	0	1	0	0	0	0	2	1	0	1	0	0	0	0	0	1	0	0	0	0	0	1	0	2	0	0	0	1	0	0	0	0	0	0	0	0	0	0	0	1	0	0	2	0
0	0	0	0	0	3	0	0	2	2	2	0	0	0	1	0	0	0	0	0	0	0	0	0	1	0	0	2	0	2	0	0	1	0	0	1	1	1	0	1	0	0	0	0	0	1	0	0	0	2
4	0	1	0	0	1	1	0	0	0	0	0	1	0	0	1	0	0	0	0	0	0	0	2	0	0	0	0	1	0	0	0	0	0	0	0	1	0	0	1	2	0	0	0	1	2	0	0	0	1
0	1	0	0	0	0	0	0	1	0	0	2	0	2	0	0	0	0	0	1	0	0	0	2	3	2	0	0	0	1	1	0	0	0	0	1	0	0	0	1	1	0	0	0	0	0	0	0	2	0
2	0	0	0	1	1	0	0	1	0	0	1	1	0	0	0	2	0	0	0	0	0	0	1	0	0	0	0	0	0	1	0	0	0	0	0	0	0	1	1	0	0	0	0	0	0	1	0	0	0
0	0	0	0	0	1	0	1	0	0	1	0	0	0	1	0	0	0	0	0	0	0	0	0	0	0	0	0	0	0	0	0	0	0	0	1	0	0	0	0	0	0	0	0	0	0	1	0	0	0
0	0	0	0	0	0	0	0	0	0	0	0	0	0	1	0	0	0	0	0	0	1	0	0	0	1	1	0	0	0	2	0	1	0	1	0	0	0	1	0	0	1	2	0	0	1	1	0	0	1
0	0	0	0	0	1	0	0	0	0	0	0	0	0	0	1	0	1	0	0	0	1	1	0	0	0	0	1	0	0	0	1	0	0	1	0	1	1	1	0	0	0	0	1	0	0	1	0	0	0
0	0	0	0	0	0	0	0	0	0	0	1	1	0	0	1	0	0	0	0	0	0	1	0	0	0	0	0	2	0	1	0	1	1	0	0	0	0	0	1	0	0	0	0	1	1	0	1	0	0
0	0	0	1	1	1	0	0	0	0	0	1	0	0	0	0	2	0	0	1	0	0	0	1	2	0	0	0	0	0	0	0	0	0	1	0	2	0	0	0	0	1	0	0	0	0	0	0	0	0
0	0	0	0	0	1	1	0	1	0	1	0	0	0	0	0	2	0	0	1	0	0	1	0	0	0	0	0	0	0	0	0	0	0	0	1	0	0	0	0	0	0	0	1	0	0	2	0	0	1
0	0	0	0	0	0	0	0	1	2	0	0	0	2	1	0	2	0	0	0	0	0	0	0	0	0	0	0	0	0	0	0	1	0	0	1	0	0	0	0	0	1	0	0	0	2	0	0	0	1
0	1	0	0	0	2	0	0	0	1	1	0	0	0	1	0	0	0	0	0	0	0	0	0	0	0	0	0	0	0	0	0	0	0	0	0	0	0	0	0	0	1	1	1	0	0	0	0	0	0
0	0	0	1	0	1	0	0	0	1	0	0	1	0	1	1	0	0	0	0	0	0	0	0	0	0	1	1	0	1	0	0	0	1	0	0	0	0	1	0	1	0	0	0	0	1	1	0	0	0
0	1	0	0	1	1	0	1	0	0	0	1	0	2	0	0	0	0	0	0	0	0	1	0	0	0	0	0	1	0	0	0	0	0	0	0	0	0	0	0	0	0	0	0	0	0	0	0	1	0
0	1	0	2	0	0	0	0	0	0	0	0	0	0	1	0	0	0	0	0	2	0	1	0	0	0	0	0	0	0	0	0	0	0	0	0	0	0	0	0	0	0	0	1	0	0	0	0	0	0
0	1	0	0	0	1	0	0	0	1	0	0	0	0	0	0	0	0	0	1	0	0	0	0	0	0	0	0	0	1	0	0	0	0	0	0	0	0	0	0	0	0	1	0	0	0	1	1	0	1
1	0	1	0	0	1	0	1	0	0	0	0	1	1	0	0	0	1	0	0	0	0	0	0	2	0	0	0	0	1	0	0	0	1	0	0	0	1	0	0	0	0	0	0	0	0	0	1	0	0
1	0	3	0	0	0	0	0	0	1	1	0	0	1	0	1	0	0	0	0	0	0	0	0	0	0	0	0	0	0	0	0	1	1	0	0	0	0	0	0	0	0	1	0	0	0	0	1	0	0
0	0	0	1	0	0	0	0	2	2	0	0	1	0	0	1	0	0	0	0	0	0	0	0	0	0	3	0	0	0	0	0	2	0	0	0	0	0	0	0	0	0	1	1	0	1	0	0	0	0
0	0	1	0	0	1	1	0	0	1	0	0	0	0	0	0	0	0	0	0	0	0	0	0	0	0	0	0	0	0	0	0	0	0	1	0	0	1	1	0	0	0	0	0	1	0	0	0	0	1
1	0	1	0	0	0	0	1	0	0	1	0	0	0	0	0	0	0	1	0	0	0	1	0	0	0	0	0	0	0	1	0	0	0	0	0	0	0	0	0	0	0	0	0	0	0	0	0	0	0
0	1	1	0	1	1	0	0	0	0	0	0	1	0	0	0	0	0	0	0	0	0	0	0	0	0	0	0	0	0	0	0	0	0	0	0	0	0	0	0	1	0	1	0	0	0	1	0	0	0
0	0	0	1	1	1	1	0	0	0	0	0	0	1	0	1	0	1	1	0	0	0	0	0	0	0	0	1	0	0	0	0	0	0	1	0	0	0	1	0	0	0	0	0	0	0	0	0	1	0
0	0	0	1	0	0	1	0	1	1	3	0	0	0	0	0	1	0	0	0	1	0	0	0	0	0	0	0	0	0	0	0	0	0	1	0	1	0	1	0	1	0	0	0	0	0	0	0	0	0
1	0	0	0	0	0	0	1	2	0	1	0	0	0	1	0	0	0	0	1	0	0	0	1	0	0	2	0	1	0	0	0	0	0	0	0	0	0	0	0	0	0	0	0	0	1	0	0	0	0
0	0	0	0	0	1	1	0	1	0	1	2	0	0	0	0	0	0	1	0	0	0	0	0	0	0	2	1	0	1	0	0	0	0	1	0	0	1	0	0	0	1	0	0	1	0	0	1	0	1
0	1	0	0	1	0	0	0	1	0	0	1	0	0	1	0	0	0	0	0	0	1	0	0	0	0	0	0	2	0	0	1	0	0	0	0	0	2	0	0	0	0	0	0	0	0	0	0	0	0
0	1	0	0	1	0	1	0	0	0	1	0	1	0	0	0	0	0	0	0	0	1	0	0	0	0	0	1	1	0	0	1	0	0	0	0	0	0	1	0	2	0	0	0	0	0	0	2	0	1
0	0	0	0	0	0	1	0	0	0	2	0	0	1	0	1	1	0	0	0	0	0	0	0	0	0	0	0	0	0	0	0	0	0	0	1	0	0	0	0	0	0	0	0	0	0	0	0	0	0
0	0	0	0	0	0	0	0	0	0	1	1	0	1	0	1	0	0	0	0	0	0	0	0	1	0	0	0	0	0	1	0	1	0	0	0	1	0	0	0	0	0	1	0	0	0	0	0	1	0
1	1	1	1	0	0	0	0	0	0	0	0	0	1	0	0	0	0	0	0	1	0	0	0	1	0	0	0	0	1	0	0	0	0	0	0	0	0	0	0	0	1	0	0	2	0	0	0	0	0
0	2	0	0	0	1	1	0	1	0	0	0	0	1	0	1	0	1	0	0	0	0	0	0	0	0	0	2	0	0	0	0	0	0	0	0	0	1	0	0	0	0	0	0	0	0	0	0	0	0
0	0	0	1	0	0	0	0	0	0	0	1	0	0	0	0	1	0	0	0	0	0	0	0	1	0	1	0	0	0	0	0	0	1	1	0	0	0	0	0	0	0	2	0	0	1	1	0	0	1
1	0	0	1	0	0	0	1	0	1	0	0	0	0	0	0	1	0	1	0	0	0	0	1	0	0	2	0	0	0	0	0	0	0	0	0	0	0	0	0	1	0	0	0	2	1	1	0	0	1
0	0	0	0	0	2	0	0	0	0	0	0	0	1	1	1	0	1	0	0	0	0	0	0	0	0	0	0	0	0	0	0	1	0	0	0	0	0	2	0	0	0	2	0	0	0	1	1	0	1
0	0	0	0	1	0	1	0	0	0	0	0	0	0	0	0	0	0	0	0	0	0	0	1	0	0	0	0	1	0	0	0	1	0	0	0	0	0	0	0	0	0	0	0	0	0	0	1	0	0
0	0	0	0	1	2	0	1	1	0	1	0	0	3	1	0	0	0	1	0	1	0	0	0	1	0	0	0	0	0	0	0	0	0	0	1	0	0	1	0	0	0	0	0	0	0	0	1	0	2
0	0	0	0	0	0	0	0	0	0	0	1	1	0	0	0	0	0	1	2	0	0	1	0	0	0	0	0	0	1	0	0	0	1	0	0	1	1	0	0	0	0	0	0	0	1	0	0	0	3
0	0	0	2	1	0	0	0	0	0	1	1	1	0	0	0	0	0	0	0	0	1	0	0	1	1	0	0	0	0	0	0	0	0	1	0	0	1	0	1	0	0	0	0	1	1	1	0	0	1
0	0	1	0	1	1	0	0	0	0	0	1	0	2	0	0	0	0	0	0	0	0	0	1	0	0	0	1	1	0	0	0	0	1	0	0	0	0	0	1	0	0	0	0	0	0	0	0	0	2
0	0	0	1	0	0	0	0	0	1	0	0	0	0	0	0	0	0	0	0	0	0	0	1	1	0	0	0	0	0	1	0	0	0	0	0	0	1	0	0	0	1	0	0	0	0	0	2	0	1
1	0	0	0	0	0	1	1	0	0	0	0	1	0	0	0	1	0	0	0	0	0	0	0	0	0	0	0	0	0	0	0	0	0	0	0	0	1	0	1	0	0	0	1	0	2	0	0	0	2
0	0	0	0	0	0	0	0	0	0	1	0	0	0	0	0	0	0	0	0	0	0	0	0	0	0	0	0	2	0	0	0	0	0	0	0	0	0	0	0	0	0	1	0	0	0	0	0	0	0
2	0	1	1	2	0	0	0	2	0	1	0	0	0	0	0	0	0	0	1	1	0	0	0	1	0	1	2	2	0	0	0	0	2	1	0	0	0	0	0	2	0	1	1	0	1	1	0	1	0
0	0	0	1	0	0	0	0	0	0	1	0	1	1	0	1	1	0	0	0	0	1	1	1	0	0	0	0	0	0	0	0	0	1	0	0	0	0	0	0	0	0	0	1	1	0	0	2	1	0
1	0	1	0	0	0	0	0	0	0	0	0	0	1	0	0	0	0	0	0	0	0	0	1	0	0	0	0	0	1	0	1	1	0	0	0	0	0	0	0	1	0	0	1	0	0	0	1	0	1
0	0	0	1	1	0	0	0	0	1	0	0	0	0	0	1	1	1	0	1	0	0	0	0	0	0	0	0	1	0	0	0	0	1	0	0	0	0	0	0	0	0	0	0	0	0	0	0	0	0
0	0	0	0	0	0	0	1	0	0	0	0	0	0	1	1	1	0	0	1	0	0	1	0	0	0	0	0	1	0	0	0	0	1	0	0	0	0	0	0	1	0	0	0	0	0	1	0	1	0
0	0	0	1	0	0	0	0	0	0	0	0	0	0	0	0	0	0	0	0	0	0	0	1	0	0	0	1	0	0	0	0	0	0	0	0	0	0	0	1	0	0	0	0	0	0	0	0	0	1
1	0	0	0	1	0	0	0	0	0	0	0	0	0	0	0	0	2	0	0	1	0	1	0	1	1	1	1	1	0	0	0	0	1	0	0	0	0	0	0	0	0	0	0	1	0	0	0	0	1
0	0	0	0	0	0	0	0	1	0	0	0	0	0	1	0	0	0	1	0	0	0	0	0	1	0	0	1	0	0	0	1	0	0	1	1	0	0	0	0	0	0	0	0	0	1	0	0	3	1
1	0	0	0	0	0	0	0	0	1	0	0	1	2	1	0	1	1	0	0	0	0	1	0	0	0	0	0	0	0	0	0	0	0	0	0	0	0	0	1	0	0	0	0	0	0	0	0	0	1
0	0	1	0	0	0	0	0	0	0	1	0	1	0	0	1	0	0	0	1	0	0	0	1	0	1	0	0	0	0	0	0	0	0	0	0	0	0	0	0	0	0	1	1	1	0	0	0	1	0
0	0	0	0	1	0	0	0	0	1	0	0	0	0	0	0	1	0	0	0	1	1	1	0	0	0	0	0	0	0	0	0	0	0	0	0	0	1	0	0	0	0	1	0	1	0	2	1	0	0
0	0	0	0	0	0	0	1	0	0	0	0	0	0	0	0	0	0	0	1	0	0	0	0	0	1	0	0	0	1	0	0	0	0	0	0	0	0	0	0	1	0	0	0	0	0	0	0	0	0
0	0	0	0	0	1	0	1	0	1	2	0	0	0	0	0	1	0	0	0	0	1	0	0	0	1	0	0	1	0	0	0	0	0	1	0	0	0	0	0	1	0	0	0	0	0	0	0	0	1
0	1	1	0	0	0	0	0	0	0	0	1	0	0	0	0	0	0	1	1	1	0	0	0	0	0	1	0	0	0	1	0	0	0	0	0	0	0	0	0	0	0	0	1	0	0	0	0	0	0
1	0	0	1	0	0	2	0	0	0	1	0	0	0	0	0	0	0	0	0	1	0	1	0	0	0	0	0	0	0	0	0	0	0	0	1	0	0	1	0	0	0	0	0	0	0	0	0	0	0
0	0	1	1	0	0	0	0	2	0	0	0	1	1	0	0	0	1	0	0	0	0	0	0	0	0	0	0	1	0	0	0	0	0	1	0	0	0	0	0	0	0	0	0	0	0	0	1	0	0
1	0	0	0	1	1	0	0	0	1	0	0	0	0	1	0	0	1	1	0	1	0	1	0	0	0	0	1	0	1	0	0	1	1	0	0	1	1	0	0	0	1	0	0	1	0	0	0	0	1
1	0	0	0	1	0	0	0	0	0	0	0	0	0	1	0	1	0	0	0	1	0	0	1	0	0	0	2	0	0	0	0	0	0	0	1	0	0	0	0	0	0	0	1	0	0	0	1	0	0
3	0	1	0	0	0	0	0	0	1	0	0	0	1	0	1	0	0	0	0	0	0	0	0	0	1	1	1	0	0	2	0	0	0	0	0	0	1	1	0	0	0	1	0	1	1	0	0	0	0
2	0	0	0	0	0	0	2	0	1	1	0	1	0	1	0	0	0	1	0	1	0	0	0	1	0	2	0	0	0	2	0	1	0	0	1	0	0	0	0	0	0	0	0	0	0	0	0	0	2
0	1	0	1	1	0	1	0	0	0	1	0	0	0	0	1	1	0	0	0	1	0	0	0	0	0	0	0	0	0	0	0	1	0	0	0	0	0	0	0	1	0	0	0	0	0	0	1	0	1
1	1	0	0	0	2	0	1	0	1	0	0	3	0	4	0	0	0	0	1	0	0	0	0	0	1	0	0	0	0	0	1	0	0	0	0	0	1	0	1	0	0	1	0	0	0	0	1	0	1
0	1	0	0	0	0	0	1	0	1	0	0	1	0	0	0	0	0	0	1	0	0	0	0	0	0	0	1	0	0	0	1	0	1	0	0	0	1	0	0	0	0	0	0	0	0	0	0	0	1
1	1	0	0	0	0	0	0	0	1	0	1	0	1	1	1	1	0	0	1	1	0	0	1	1	0	0	0	0	0	0	0	0	0	0	0	0	1	0	0	0	0	0	0	1	0	0	0	0	0
0	1	0	0	0	0	1	0	0	0	1	0	3	2	0	0	0	0	0	0	0	0	0	1	0	0	0	0	0	0	0	0	0	0	1	0	0	1	0	0	1	0	0	0	1	0	0	0	1	2
0	0	0	0	0	0	0	0	0	0	0	2	0	0	1	0	0	0	0	0	0	0	0	0	0	0	0	0	0	0	0	0	1	0	0	0	0	0	0	0	0	0	0	0	0	0	0	0	0	0
0	1	0	0	0	1	1	0	1	0	0	0	0	1	0	1	0	1	0	0	0	1	0	0	0	0	0	0	0	0	0	0	0	0	0	2	1	0	0	0	0	0	0	0	0	0	0	0	0	0
0	0	0	0	2	1	0	0	0	0	1	0	0	0	0	1	0	0	0	0	1	0	0	0	0	0	1	0	0	0	0	1	0	0	0	0	0	0	0	0	0	0	0	0	1	0	0	0	1	0
1	0	0	0	0	0	0	0	0	1	0	0	0	0	0	0	0	0	0	0	0	0	1	1	1	0	0	0	0	0	0	0	0	0	0	0	0	0	1	0	0	0	1	0	0	0	0	2	0	0
0	0	0	1	0	0	0	0	0	0	0	0	0	0	0	0	0	1	0	0	0	0	0	0	0	0	0	0	0	1	0	0	0	0	0	0	1	0	0	0	0	0	0	0	0	0	0	1	0	0
0	0	1	0	0	0	0	0	0	0	0	0	0	0	0	0	0	0	0	0	0	0	0	0	1	0	1	1	0	0	0	0	0	0	0	0	0	0	0	0	0	0	0	0	0	0	0	0	0	0
0	0	0	0	0	0	0	2	0	1	1	1	0	0	0	1	0	0	0	0	0	0	0	0	1	0	0	0	0	0	0	0	0	0	0	0	0	1	0	0	0	0	0	0	1	0	0	1	0	0
0	0	1	0	0	1	1	1	0	0	0	0	2	0	0	0	0	1	0	0	1	0	0	0	0	0	0	0	0	0	0	0	0	0	0	0	1	0	0	0	0	0	0	0	0	0	0	2	2	1
0	0	0	1	0	0	0	0	1	0	0	0	0	0	1	0	0	0	0	0	0	0	0	0	0	0	0	0	0	1	0	0	0	0	0	0	0	0	0	0	0	0	0	0	0	0	0	0	0	0
0	1	0	0	1	0	0	0	0	0	0	2	0	0	0	1	0	0	0	0	0	0	0	0	1	0	0	0	0	0	0	0	0	0	0	0	0	0	0	0	0	0	0	0	0	0	0	0	0	0
0	0	0	0	0	0	0	2	0	0	2	0	1	0	0	0	0	0	0	0	0	1	0	0	0	0	0	0	0	0	0	0	0	0	0	0	0	0	0	1	0	0	0	0	0	0	0	0	0	0
0	1	1	1	2	0	0	1	1	0	0	0	1	0	0	0	0	0	0	0	0	0	0	0	0	0	1	0	0	1	0	0	0	0	0	0	1	0	0	0	0	1	0	0	0	0	0	1	0	1
1	1	0	0	0	0	0	0	0	0	0	0	0	1	0	0	0	1	0	0	0	0	0	1	0	0	1	0	0	0	0	0	0	0	0	0	0	0	0	0	0	0	0	0	0	0	0	0	1	0
0	1	1	0	0	0	0	1	0	1	2	0	1	1	0	0	1	0	1	0	0	0	0	0	0	0	0	0	0	1	0	0	0	0	1	0	0	0	0	1	0	0	0	0	0	0	3	0	0	1
0	0	0	0	0	1	0	0	0	0	0	0	0	0	0	0	0	0	0	0	0	0	1	0	0	0	0	0	0	0	0	0	0	0	0	0	0	0	0	0	0	0	0	0	0	0	0	0	0	0
0	1	1	0	0	2	0	0	1	1	0	1	1	0	0	0	0	0	0	0	0	0	0	0	0	0	0	0	0	0	0	0	0	0	0	0	0	0	0	0	0	0	0	0	0	0	0	0	0	0
0	0	0	2	0	0	1	0	1	0	1	0	2	2	1	0	0	0	0	0	0	1	0	0	0	0	1	0	0	0	0	0	0	0	0	0	0	0	0	0	0	0	0	1	0	0	0	0	1	0
0	0	0	0	0	0	0	0	0	0	2	0	1	0	0	0	0	1	0	0	0	0	0	0	0	0	0	1	0	0	1	0	0	0	1	0	2	0	0	0	0	1	0	0	0	0	1	0	0	0
0	0	0	0	0	0	0	0	0	1	0	0	0	0	0	0	0	0	0	0	0	0	0	0	0	0	1	0	0	0	0	1	0	0	0	0	0	0	0	0	0	0	0	0	0	0	0	1	0	0
0	1	1	0	0	0	1	0	0	0	1	0	0	0	0	0	0	0	0	0	0	0	0	0	0	1	0	0	0	0	0	0	0	0	0	0	0	0	0	0	0	0	0	0	0	0	1	0	1	0
0	0	0	1	0	0	0	1	0	0	0	0	0	0	0	0	0	0	0	0	0	0	0	0	0	0	0	1	0	0	1	0	0	1	0	1	0	0	0	0	0	1	0	0	1	1	0	0	0	1
1	1	0	1	1	0	0	0	0	0	0	0	0	1	0	1	0	0	0	0	0	0	1	0	0	0	0	1	0	0	0	0	0	0	0	0	0	0	1	0	0	1	0	0	0	0	0	0	1	1
0	0	1	2	0	0	0	0	1	0	1	0	0	1	0	0	0	0	0	0	1	0	0	0	0	0	0	0	0	0	1	0	0	0	2	0	0	0	0	0	0	0	0	0	0	0	0	0	0	0
2	1	1	1	0	0	0	0	0	1	0	0	1	0	0	1	0	0	0	0	1	0	0	0	0	0	0	0	1	0	0	0	0	0	0	0	0	0	0	0	0	0	1	0	0	1	0	1	0	0
1	0	0	0	0	1	0	0	0	0	1	0	0	0	1	0	0	0	1	0	0	0	0	0	0	0	0	1	0	0	0	0	0	0	0	0	0	0	0	0	0	0	0	0	0	0	0	1	0	0
0	0	0	1	0	0	1	0	1	0	0	0	1	1	0	0	0	0	0	2	0	0	0	0	0	0	0	2	0	0	1	0	0	1	0	0	0	0	0	0	0	0	1	0	1	0	0	0	0	0
0	1	0	0	1	0	0	0	1	1	0	0	0	0	1	0	0	0	0	0	0	0	0	0	0	0	0	0	0	0	0	0	0	0	0	0	0	0	0	0	0	0	0	0	0	0	0	0	0	0
0	0	0	0	1	0	0	0	0	0	0	0	0	0	0	0	0	0	0	0	0	0	0	0	0	0	0	0	0	1	0	0	1	0	0	0	0	0	0	0	0	0	0	0	0	0	0	0	0	0
0	0	0	0	1	0	0	0	0	1	0	0	1	1	0	0	0	0	1	0	0	0	0	0	1	0	0	0	1	0	0	0	0	0	1	1	0	0	1	0	0	0	0	0	0	0	0	0	0	0
0	0	0	0	0	0	0	0	0	0	0	0	0	0	0	1	0	0	0	0	2	0	0	0	1	0	0	0	0	2	1	0	0	0	0	0	0	0	0	0	0	0	0	0	0	1	1	0	0	0
0	0	0	0	0	0	0	0	0	0	1	0	0	1	0	0	0	0	0	0	1	0	0	1	0	1	0	0	0	0	1	0	0	0	0	0	0	0	0	0	0	0	0	0	0	0	0	0	0	0
1	0	0	0	1	0	0	0	0	2	0	0	0	1	0	0	2	0	0	0	0	0	0	0	0	0	1	0	0	0	0	0	0	0	0	0	0	0	0	0	0	0	0	0	0	0	0	0	0	0
0	1	0	2	0	0	0	0	0	0	1	0	0	0	0	0	1	0	0	1	0	0	0	0	0	0	0	1	0	0	0	0	0	0	1	0	0	0	0	1	0	0	0	1	0	1	0	0	0	0
0	3	0	0	0	0	0	0	1	0	0	0	0	0	0	1	1	0	0	1	1	0	0	0	0	0	0	0	0	0	0	0	0	0	0	0	1	0	0	0	1	1	0	0	0	0	0	0	1	0
0	0	0	0	0	0	0	0	0	0	0	0	0	1	0	0	0	0	0	0	1	0	0	0	0	0	0	0	0	0	0	0	1	0	0	1	0	0	0	0	0	0	3	0	1	0	0	0	0	1
0	0	2	0	0	0	1	0	0	0	0	0	0	0	0	0	0	0	0	0	0	0	0	0	0	0	1	0	0	0	0	0	1	1	0	1	0	0	0	0	0	0	0	0	0	0	0	0	0	0
0	2	0	0	1	0	0	0	0	1	0	0	0	0	0	0	0	0	0	0	0	0	0	1	0	0	0	0	0	0	1	0	0	0	0	0	0	0	1	0	0	0	0	0	0	1	0	0	0	0
0	0	0	0	0	0	0	0	0	1	0	1	0	0	0	0	0	0	0	0	1	0	0	0	0	0	0	0	0	0	1	0	0	0	0	0	0	0	0	1	0	0	0	0	0	0	0	0	0	0
0	0	0	0	0	0	0	1	0	0	0	1	0	0	0	0	0	0	0	1	0	0	0	0	0	0	0	1	0	0	0	0	0	1	0	1	0	0	0	0	0	0	0	0	0	0	0	0	0	0
0	0	1	2	0	0	0	0	0	0	0	1	1	0	1	1	0	0	0	0	0	0	0	0	0	0	0	0	0	0	0	0	0	0	0	0	0	0	0	0	0	0	0	0	0	0	0	0	0	1
0	0	1	1	0	1	0	1	2	0	1	1	0	0	0	0	0	0	1	0	0	0	1	1	0	0	0	0	0	0	1	0	0	0	0	0	0	0	0	0	0	0	0	1	0	0	0	1	0	0
0	0	1	1	0	0	0	1	1	0	1	0	1	1	0	0	0	0	0	0	0	0	0	0	1	0	0	0	0	2	1	0	1	1	0	0	0	1	0	0	0	1	0	0	1	0	0	0	0	1
0	0	0	0	1	1	0	0	0	1	0	1	0	1	0	0	1	0	1	0	1	0	0	0	1	0	0	0	0	2	0	0	0	0	0	0	0	0	0	0	1	1	1	0	0	0	0	0	0	0
0	0	0	0	0	1	0	0	0	0	0	1	1	1	1	0	0	0	0	1	0	1	0	0	0	0	2	0	0	0	0	0	0	1	0	0	0	1	0	0	0	0	1	0	0	0	0	0	0	3
0	0	0	0	0	0	0	0	1	0	1	1	1	1	0	0	1	1	0	1	0	0	0	0	0	0	0	0	0	0	0	1	0	1	1	0	0	0	0	1	0	0	0	0	0	0	1	0	0	0
1	1	0	0	0	1	0	1	0	0	1	1	1	0	0	0	0	0	1	0	2	0	1	0	0	0	0	0	0	0	0	0	0	0	1	0	0	0	1	1	0	1	0	0	0	1	0	1	0	0
0	0	1	2	0	0	0	0	0	0	0	1	1	1	0	0	0	0	0	0	0	1	0	1	0	0	0	1	0	0	0	0	0	0	0	1	0	1	0	1	1	0	0	0	0	0	0	0	0	2
0	0	0	0	0	2	1	0	1	0	0	0	0	0	2	0	0	0	0	0	1	0	0	0	0	0	0	0	0	0	0	1	0	0	0	0	1	0	0	0	0	1	0	0	0	0	0	1	0	1
1	0	0	0	0	0	1	0	0	0	0	0	2	0	0	0	0	0	0	0	0	0	0	0	0	0	0	0	0	0	0	0	0	2	0	1	1	0	0	0	0	0	0	0	0	1	0	0	0	0
0	1	0	0	0	1	0	1	0	0	0	1	0	0	1	0	0	0	0	0	0	0	0	0	0	0	0	0	0	0	1	1	1	0	0	0	2	0	1	0	1	0	0	0	0	0	0	1	1	1
0	0	0	0	1	0	0	0	1	0	1	1	0	1	0	0	0	0	0	0	0	0	0	0	0	0	0	0	1	0	0	0	0	0	0	0	0	1	0	0	0	0	1	0	0	0	0	0	0	1
0	1	0	0	0	0	2	0	0	0	0	0	0	0	0	0	1	0	0	0	0	0	0	0	0	0	1	0	0	0	0	0	0	0	0	1	0	1	0	0	0	0	1	0	0	1	1	0	1	0
1	0	1	0	0	0	1	0	0	0	1	1	0	1	0	1	0	0	1	0	0	0	0	0	0	0	0	0	0	0	0	0	2	0	0	0	1	1	0	1	0	0	1	0	1	0	0	1	0	0
2	0	0	2	0	0	0	0	0	0	0	0	1	0	0	0	1	0	2	0	0	0	1	0	0	1	1	1	0	0	0	1	0	1	1	0	2	0	0	0	1	2	1	0	0	0	0	0	0	0
0	1	0	0	0	0	1	0	0	0	0	0	1	0	2	1	0	0	2	0	1	0	0	0	0	0	1	0	0	1	0	0	0	0	0	1	1	0	0	0	0	1	0	0	2	1	0	2	1	2
[truncated: 242 more columns]
