# Supplementary material for: Inferring 3D chromatin structure using a multiscale approach based on quaternions
Source: BMC Bioinformatics. 2015 Jul 29;16:234. doi: 10.1186/s12859-015-0667-0 (PMC4518643; doi:10.1186/s12859-015-0667-0)
Supplement: Additional file 4 — Bounds of the topological domains used to partition the original matrix. [file 12859_2015_667_MOESM4_ESM.txt]

1	14
14	22
22	33
33	50
50	62
62	72
72	81
81	92
92	106
106	114
114	132
132	140
140	149
149	156
156	163
163	179
179	195
195	205
205	223
223	231
231	249
249	260
260	271
271	279
279	292
