# Supplementary material for: Inferring 3D chromatin structure using a multiscale approach based on quaternions
Source: BMC Bioinformatics. 2015 Jul 29;16:234. doi: 10.1186/s12859-015-0667-0 (PMC4518643; doi:10.1186/s12859-015-0667-0)
Supplement: Additional file 6 — Coordinates of all the 100-kbp beads for the 40 configurations shown in Additional file 5 (measurements in nm). [file 12859_2015_667_MOESM6_ESM.xls]

## Sheet: Configuration_coordinates
Configuration1
bin1	0	0	0
bin2	-229.235	268.929	195.198
bin3	-6.34259	293.573	543.144
bin4	227.374	270.719	865.905
bin5	507.023	147.081	621.161
bin6	284.02	-51.3272	358.427
bin7	-12.9382	13.7207	664.939
bin8	-175.899	-369.43	552.428
bin9	-480.686	-137.687	393.65
bin10	-281.905	154.54	610.118
bin11	40.9686	-64.771	580.317
bin12	-136.591	-418.347	627.841
bin13	-461.327	-192.3	602.113
bin14	-233.275	85.2998	764.36
bin15	-512.905	181.517	1004.51
bin16	-862.737	249.999	1219.05
bin17	-1005.55	432.935	880.692
bin18	-606.268	467.032	799.395
bin19	-545.335	281.334	1136.83
bin20	-911.231	303.935	1283.92
bin21	-965.201	521.712	942.129
bin22	-624.811	733.074	839.13
bin23	-953.613	953.155	678.559
bin24	-1285.96	799.639	850.603
bin25	-1360.5	1152.12	994.494
bin26	-979.545	1196.91	947.902
bin27	-951.647	950.504	1278.73
bin28	-1329.25	996.758	1331.01
bin29	-1398.55	1006.95	980.846
bin30	-1044.27	1050.93	908.003
bin31	-985.763	1020.51	1263.03
bin32	-712.572	1301.01	1234.37
bin33	-983.044	1477.75	990.422
bin34	-1329.55	1550.71	884.349
bin35	-1675.51	1395.28	689.051
bin36	-1800.42	1798.92	708.112
bin37	-1441.17	1867.2	946.552
bin38	-1382.48	1445.31	948.381
bin39	-1578.63	1128.55	737.326
bin40	-1414.87	1243.86	395.359
bin41	-1203.71	1582.86	376.212
bin42	-1352.35	1616.42	749.672
bin43	-1484.32	1681.43	1102.48
bin44	-1581.69	1334.84	1284.15
bin45	-1645.75	1560.59	1617.86
bin46	-1730.31	1753.83	1951.59
bin47	-1800	1973.77	2276.2
bin48	-1405.39	1967.06	2293.42
bin49	-1381.12	2248.9	2031.3
bin50	-1326.34	2463.46	1721.2
bin51	-956.06	2495.82	1600.49
bin52	-732.169	2794.12	1454.98
bin53	-485.64	2509.46	1376.59
bin54	-708.274	2328.67	1596.58
bin55	-656.08	1982.63	1463.52
bin56	-298.557	2053.84	1554.8
bin57	-372.904	2400.58	1420.92
bin58	-758.493	2332.26	1502.5
bin59	-734.107	2013.87	1296.7
bin60	-365.008	2047.15	1386.62
bin61	-339.873	2307.82	1703.32
bin62	-596.744	2576.73	1615.78
bin63	-923.625	2723.82	1824.41
bin64	-1318.45	2666.48	1911.69
bin65	-1270.18	3010.27	2158.5
bin66	-886.416	3049.06	2001.24
bin67	-1067.16	3140.59	1637.05
bin68	-946.082	2751.74	1559.13
bin69	-802.814	2771.19	1946.26
bin70	-784.167	3183.18	1901.31
bin71	-1205.92	3146.35	1932.46
bin72	-1410.56	2805.89	1845.69
bin73	-1095.91	2692.94	1610.24
bin74	-1037.09	2309.22	1492.19
bin75	-1368.22	2256.45	1740.09
bin76	-1373.64	2676.45	1780.27
bin77	-957.056	2761.48	1681.47
bin78	-911.451	2364.68	1637.3
bin79	-1303.05	2360.89	1523.57
bin80	-1602.38	2138.99	1397.99
bin81	-1510.58	1768.65	1310.69
bin82	-1162.1	1861.3	1186.57
bin83	-915.573	1817.86	1488.94
bin84	-851.402	1459.35	1334.24
bin85	-1137.46	1535.2	1079.01
bin86	-1051.49	1851.64	928.998
bin87	-693.261	1871.96	868.332
bin88	-563.14	1800.27	1199.65
bin89	-704.961	1502.71	1345
bin90	-916.017	1474.56	1002.31
bin91	-610.744	1708.01	824.614
bin92	-568.352	1880.16	1179.54
bin93	-850.61	2088.58	1252.16
bin94	-1001.04	2281.46	1574.39
bin95	-847.49	2595.51	1605.35
bin96	-583.143	2438.31	1477.43
bin97	-657.374	2109.39	1676.47
bin98	-1058.91	2192.79	1640.88
bin99	-1137.85	2426.83	1992.14
bin100	-945.758	2787.09	1817.4
bin101	-783.964	2544.32	1525.36
bin102	-916.786	2302.82	1233.54
bin103	-1271.83	2321.59	1423.48
bin104	-1082.55	2508.8	1709.72
bin105	-775.451	2513.96	1442.67
bin106	-888.93	2131.19	1317.02
bin107	-1229.58	2346.62	1240.78
bin108	-1597.54	2383.73	1024.45
bin109	-1871.49	2277.39	1316.55
bin110	-1530.03	2305.03	1574.52
bin111	-1332.03	2432.6	1221.96
bin112	-1488.81	2182.25	922.75
bin113	-1788.49	2103.79	1203.62
bin114	-1585.03	2332.07	1491.23
bin115	-1320.36	2337.24	1824.94
bin116	-990.759	2517.55	2017.11
bin117	-1037.21	2226.5	2323.93
bin118	-1297.59	1966.89	2051.43
bin119	-1146.08	1605.99	1840.98
bin120	-937.447	1902.73	1600.7
bin121	-1258.54	2165.6	1749.38
bin122	-1320.04	1837.68	2009.81
bin123	-902.99	1796.02	2127.01
bin124	-850.919	1514.06	1811.08
bin125	-848.655	1789.59	1456.5
bin126	-838.647	2076.08	1763.53
bin127	-863.798	2341.49	2103.21
bin128	-903.663	2653.75	1841.06
bin129	-1315.05	2608.11	1868.2
bin130	-1268.8	2741.41	2245.32
bin131	-1048.87	3039.01	2083.32
bin132	-778.432	3277.9	1898.21
bin133	-1128.33	3389.02	1706.2
bin134	-1459.23	3534.6	1530.6
bin135	-1420.51	3194.77	1328.94
bin136	-1158.94	3104.59	1590.44
bin137	-1082.64	3484.04	1680.12
bin138	-1371.48	3582.08	1403.01
bin139	-1263.39	3240.1	1222.55
bin140	-1435.29	3021.81	1489.7
bin141	-1494.12	2642.24	1537.37
bin142	-1198.03	2533.56	1801.27
bin143	-1515.52	2424.51	2019.79
bin144	-1707.6	2462.51	1672.83
bin145	-1373.31	2619.74	1518.4
bin146	-1248.99	2217.62	1518.7
bin147	-1586.34	2117.46	1733.36
bin148	-1531.76	2492.43	1885.31
bin149	-1197.58	2529.59	1616.71
bin150	-931.534	2803.88	1496.13
bin151	-1243.33	3045.81	1411.11
bin152	-954.967	3337.28	1357.88
bin153	-690.288	3056.5	1470.09
bin154	-1016.79	2818.37	1486.51
bin155	-1389.32	2689.46	1485.6
bin156	-1575.8	3010.47	1341.87
bin157	-1677.82	2638.35	1383.59
bin158	-1745.16	2331.6	1587.22
bin159	-2112.03	2415.18	1564.66
bin160	-1969.95	2711.54	1312.49
bin161	-1586.94	2560.74	1391.83
bin162	-1716.64	2494.81	1783.95
bin163	-2080	2471.43	1608.58
bin164	-1855.83	2244.46	1379.56
bin165	-1561.54	2021.12	1283.6
bin166	-1516.56	1914.63	1638.5
bin167	-1880.48	1943.05	1651.28
bin168	-1922.72	1700.69	1338.17
bin169	-2186.82	1504.89	1565.57
bin170	-2304.8	1851.49	1686.87
bin171	-2021.31	1997.6	1428.89
bin172	-1753.09	1804.88	1632.51
bin173	-1545.33	1526.44	1859.79
bin174	-1872.19	1564.77	2128.64
bin175	-1964.88	1902.78	1856.57
bin176	-1641.13	1870.85	1598.11
bin177	-1512.88	1596.58	1348.97
bin178	-1240.79	1538.26	1619.86
bin179	-994.669	1806.92	1724.02
bin180	-952.488	2219.01	1675.27
bin181	-1011.05	2635.53	1624.24
bin182	-1055.77	2621.07	2042.76
bin183	-730.393	2372.59	2073.4
bin184	-980.717	2102.96	2270.11
bin185	-1327.82	2330.57	2131.84
bin186	-1057.43	2582.96	1908.45
bin187	-735.032	2404.72	2112.96
bin188	-611.718	2264.87	1726.76
bin189	-960.762	2388.93	1565.54
bin190	-1356.04	2502.62	1673.55
bin191	-1468.93	2149.42	1486.53
bin192	-1052.72	2068.23	1453.94
bin193	-1007.59	2401.93	1654.92
bin194	-652.653	2533.35	1507.32
bin195	-420.775	2215.84	1459.2
bin196	-340.596	1814.08	1369.22
bin197	-238.358	1528.04	1134.8
bin198	-235.159	1287.69	1428.99
bin199	-480.809	1532.16	1597.01
bin200	-794.507	1276.73	1631.42
bin201	-912.082	1422.96	1238.8
bin202	-510.998	1553.51	1162.18
bin203	-128.994	1525.2	1311.15
bin204	-310.741	1267.28	1590.03
bin205	-638.946	1427.39	1428.63
bin206	-1000.45	1550.28	1460.54
bin207	-1385.45	1642.69	1518.11
bin208	-1679.65	1693.25	1745.49
bin209	-1738.83	2030.61	1959.74
bin210	-1648.63	2232.45	1621.77
bin211	-2029.78	2343.37	1600.17
bin212	-2072.94	1960.38	1450.65
bin213	-1794.47	1814.68	1668.68
bin214	-1821.69	1930.64	2027.37
bin215	-1647.56	2228.5	1881.74
bin216	-2002.78	2417.52	1904.95
bin217	-1943.55	2406.54	2293.1
bin218	-1807.3	1999.99	2252.44
bin219	-1681.25	1855.93	1861.6
bin220	-1626.32	2220.79	1694.99
bin221	-2027.7	2194.02	1564.84
bin222	-2080.86	2588.99	1607.44
bin223	-2045.05	2947.41	1837.21
bin224	-1693.16	3211.13	1827.21
bin225	-1432.22	3545.17	1793.73
bin226	-1198.22	3294.93	1545.8
bin227	-1526.54	3025.39	1594.71
bin228	-1812.46	3268.89	1802.07
bin229	-1630.86	3588.29	1600.13
bin230	-1354.4	3304.22	1451.47
bin231	-1586.63	3058.25	1687.34
bin232	-1830.12	2809.79	1473.7
bin233	-1914.81	2468.36	1362.75
bin234	-2250.02	2631.64	1268.24
bin235	-2030.29	2933.48	1137.72
bin236	-1730.25	2737.82	1258.14
bin237	-1940.22	2666.88	1551.73
bin238	-2063.86	2507.09	1867.82
bin239	-1754.78	2689.59	2038.94
bin240	-1763.49	2980.39	1735.54
bin241	-1402.47	3142.33	1657.23
bin242	-1078.09	2872.32	1666.57
bin243	-882.825	2525.23	1524.89
bin244	-786.896	2091.4	1508.74
bin245	-846.47	1691.82	1610.65
bin246	-1164.48	1603.52	1855.16
bin247	-1494.58	1608.99	2114.94
bin248	-1527.84	1363.9	2461.04
bin249	-1858.73	1101.49	2542.22
bin250	-1462.28	1023.82	2488.1
bin251	-1379.22	1303.22	2209.02
bin252	-1521.54	1027.66	1959.26
bin253	-1467.5	797.426	2284.03
bin254	-1714.38	1033.87	2508.31
bin255	-2061.22	861.839	2597.03
bin256	-2201.99	1003.2	2228.57
bin257	-2043.07	662.271	2060.11
bin258	-1814.04	646.565	2409.19
bin259	-2010.54	989.898	2539.01
bin260	-1799.03	1147.51	2239.38
bin261	-2014	1499.67	2290.2
bin262	-1783.21	1652.71	1963.92
bin263	-1710.8	1980.24	2212.07
bin264	-1923	1771.68	2494.67
bin265	-2260.24	1801.98	2258.28
bin266	-2175.34	2126.69	2021.66
bin267	-1805.56	2092.68	2113.79
bin268	-1770.61	1921.24	2504.67
bin269	-2200.49	1928.91	2523.28
bin270	-2199.31	1719.62	2157.99
bin271	-1860.42	1925.94	2068.61
bin272	-1839.98	2167.37	1758.61
bin273	-1812.27	2446.68	1433.77
bin274	-1579.11	2684.23	1690.8
bin275	-1608.66	2348.97	1939.28
bin276	-1908.2	2238.95	1671.85
bin277	-1621.01	2331.32	1365.16
bin278	-1420.66	2478.27	1674.22
bin279	-1559.74	2179.5	1906.86
bin280	-1444.05	2519.54	1712.61
bin281	-1309.68	2856.72	1902.96
bin282	-1198.21	2587.15	2181.31
bin283	-1585.49	2470.42	2217.94
bin284	-1677.57	2436.04	1835.62
bin285	-1414.26	2119.08	1821.64
bin286	-1373.03	2022.4	2223.99
bin287	-1436.37	1619.42	2250.74
bin288	-1102.39	1555.64	2023.07
bin289	-1236.55	1851.24	1727.02
bin290	-1439.6	2062.54	2023.33
bin291	-1337.73	1751.34	2248.59
bin292	-1692.33	1642.74	2206.82
Configuration2
bin1	0	0	0
bin2	-199.112	313.503	150.435
bin3	-431.783	299.961	486.472
bin4	-394.084	65.1394	802.037
bin5	-486.645	-262.921	564.185
bin6	-480.041	5.48929	261.441
bin7	-444.922	193.401	-135.639
bin8	-303.695	-189.71	-271.427
bin9	-262.864	-268.52	159.017
bin10	-392.544	123.667	192.799
bin11	-384.459	122.976	-226.572
bin12	-579.761	-239.936	-192.896
bin13	-520.292	-164.349	192.794
bin14	-396.953	1.29783	512.012
bin15	-8.58193	-25.3978	534.741
bin16	106.191	87.7133	908.536
bin17	420.837	-195.035	893.242
bin18	450.677	-82.2548	512.829
bin19	83.8748	117.857	578.386
bin20	294.45	330.631	831.466
bin21	386.34	-43.2186	980.589
bin22	74.7845	-162.963	736.167
bin23	-310.657	-12.1489	726.888
bin24	-702.467	-89.7285	735.011
bin25	-602.323	-400.763	531.504
bin26	-314.061	-172.921	445.344
bin27	-514.803	168.987	484.893
bin28	-824.217	-43.8545	359.283
bin29	-722.345	-316.083	580.217
bin30	-403.953	-310.823	457.258
bin31	-473.278	35.9576	400.928
bin32	-803.02	84.4426	166.286
bin33	-900.901	-249.65	278.748
bin34	-895.867	-78.7476	-53.489
bin35	-630.134	-45.8638	-371.338
bin36	-323.261	-159.362	-104.901
bin37	-651.962	-358.619	99.9316
bin38	-994.932	-281.455	335.1
bin39	-1009.64	-599.383	584.266
bin40	-1405.51	-529.837	617.463
bin41	-1424.15	-439.92	210.853
bin42	-1035.17	-321.079	164.569
bin43	-774.706	-475.737	441.236
bin44	-568.316	-708.509	183.092
bin45	-912.217	-711.623	-15.1304
bin46	-1176.47	-978.181	-108.563
bin47	-1376.71	-967.286	219.21
bin48	-1377.37	-595.725	176.135
bin49	-1046.96	-630.568	-1.2872
bin50	-793.056	-861.179	-207.184
bin51	-460.451	-698.909	-323.077
bin52	-64.8294	-665.325	-307.488
bin53	-46.8299	-370.682	-576.898
bin54	289.985	-294.572	-426.973
bin55	332.804	41.0385	-556.841
bin56	684.133	13.0895	-407.435
bin57	580.84	-334.568	-278.097
bin58	285.952	-498.031	-463.962
bin59	109.154	-179.84	-410.604
bin60	465.278	-10.8473	-399.249
bin61	559.142	-277.456	-149.849
bin62	268.257	-491.287	-310.243
bin63	571.611	-215.362	-286.642
bin64	895.014	3.66551	-131.162
bin65	1151.31	-203.388	-371.709
bin66	813.876	-436.501	-509.166
bin67	576.716	-163.176	-327.862
bin68	827.834	135.961	-497.079
bin69	846.18	-117.409	-843.09
bin70	578.324	-364.511	-651.219
bin71	582.18	-104.308	-336.335
bin72	981.795	-69.8502	-301.584
bin73	922.399	-242.257	63.2867
bin74	994.436	-532.332	359.424
bin75	1021.44	-195.842	605.937
bin76	969.246	69.6063	271.767
bin77	960.189	-173.732	-62.4282
bin78	1166.37	-461.404	167.12
bin79	1034.69	-297.938	490.818
bin80	931.337	-14.8846	270.641
bin81	705.498	-243.257	63.102
bin82	734.174	-6.44347	-212.303
bin83	654.959	-67.5076	-573.252
bin84	321.616	-278.846	-456.138
bin85	469.806	-219.361	-92.8859
bin86	765.279	-87.6231	-254.425
bin87	649.989	-224.106	-569.151
bin88	392.328	-415.967	-383.369
bin89	621.784	-433.796	-111.439
bin90	665.185	-58.9527	-37.8793
bin91	261.409	21.0632	-76.1181
bin92	284.046	-284.995	-322.806
bin93	472.774	43.8265	-385.61
bin94	613.143	256.725	-689.292
bin95	384.145	131.271	-929.731
bin96	252.78	1.85943	-660.775
bin97	420.723	-348.955	-732.779
bin98	588.091	-149.051	-1048.75
bin99	400.035	210.795	-1082.23
bin100	364.793	184.251	-670.488
bin101	288.914	-196.399	-752.94
bin102	56.6845	-324.172	-1051.71
bin103	-212.024	-116.801	-853.416
bin104	63.5206	-165.553	-563.542
bin105	331.513	-259.052	-874.475
bin106	721.365	-256.023	-759.195
bin107	1045.98	-525.849	-641.548
bin108	1308.9	-848.786	-645.308
bin109	1163.21	-939.858	-262.771
bin110	944.381	-582.535	-302.142
bin111	1103.11	-535.499	-673.95
bin112	1405.74	-324.031	-452.621
bin113	1251.21	-554.697	-148.019
bin114	1011.08	-827.666	84.9552
bin115	1190.23	-461.328	73.754
bin116	862.979	-213.473	175.751
bin117	469.284	-144.48	32.9158
bin118	331.025	-351.123	406.372
bin119	276.551	-727.686	172.907
bin120	175.633	-1087.46	3.91551
bin121	-225.466	-1051.05	165.087
bin122	-261.219	-641.66	31.0714
bin123	185.575	-654.052	45.5505
bin124	112.193	-1040.35	237.719
bin125	518.767	-1026.07	364.262
bin126	552.878	-761.299	22.015
bin127	968.119	-676.788	63.7089
bin128	962.612	-373.18	341.644
bin129	758.932	-468.584	684.206
bin130	439.701	-703.984	681.208
bin131	209.227	-625.74	348.849
bin132	64.8369	-554.387	-42.8838
bin133	146.321	-453.587	-435.333
bin134	515.464	-592.557	-469.353
bin135	406.383	-850.069	-194.595
bin136	73.8064	-655.535	-176.871
bin137	249.003	-451.956	-453.127
bin138	472.369	-810.513	-522.51
bin139	808.659	-986.659	-667.851
bin140	824.904	-786.09	-1005.95
bin141	836.819	-827.657	-1406.67
bin142	1143.55	-573.081	-1384.19
bin143	1339.96	-832.142	-1633.27
bin144	1021.48	-1074.98	-1530.8
bin145	849.997	-742.933	-1373.67
bin146	1177.89	-673.087	-1095.08
bin147	1425.2	-602.138	-1429.83
bin148	1048.24	-659.269	-1643.9
bin149	959.393	-878.871	-1302.73
bin150	732.95	-1084.81	-1050.38
bin151	626.742	-1379.92	-766.999
bin152	348.484	-1082.4	-655.116
bin153	395.359	-957.257	-1038.33
bin154	675.315	-1180.61	-1191.33
bin155	764.802	-1411.79	-888.697
bin156	382.366	-1304.65	-758.04
bin157	65.3946	-1035.33	-746.341
bin158	-106.27	-701.471	-813.095
bin159	-358.514	-918.762	-1010.3
bin160	-181.763	-1225.55	-783.914
bin161	102.521	-920.782	-694.789
bin162	9.50337	-704.563	-1053.75
bin163	-345.095	-659.368	-883.009
bin164	-104.299	-795.306	-618.438
bin165	-362.188	-957.106	-383.262
bin166	-650.414	-809.23	-578.534
bin167	-352.903	-591.09	-743.822
bin168	-598.411	-413.447	-1000.6
bin169	-310.612	-216.559	-1145.87
bin170	28.248	-340.245	-1006.54
bin171	-97.8044	-573.089	-724.017
bin172	-412.799	-602.783	-913.904
bin173	-764.662	-750.287	-786.781
bin174	-925.629	-344.897	-760.835
bin175	-519.314	-197.951	-824.256
bin176	-336.217	-530.202	-675.456
bin177	8.58632	-404.642	-737.131
bin178	382.641	-470.084	-604.141
bin179	430.029	-105.756	-461.959
bin180	775.089	-337.444	-507.369
bin181	999.093	-328.526	-159.676
bin182	922.166	-736.335	-148.577
bin183	822	-666.226	-538.403
bin184	1076.94	-411.381	-719.043
bin185	1289.7	-392.237	-374.376
bin186	961.999	-586.903	-190.723
bin187	744.617	-495.085	-538.586
bin188	992.919	-192.896	-712.033
bin189	785.726	-266.515	-1048.57
bin190	863.86	-677.47	-1149.2
bin191	508.455	-886.405	-1219.96
bin192	332.013	-565.792	-1403.27
bin193	685.406	-419.781	-1524.58
bin194	573.919	-425.756	-1926.62
bin195	744.194	-793.621	-2016
bin196	506.008	-676.474	-2315.84
bin197	311.274	-348.59	-2409.57
bin198	0.965254	-575.513	-2365.91
bin199	232.324	-888.394	-2414.49
bin200	127.19	-828.57	-2807.29
bin201	113.319	-417.689	-2687.72
bin202	174.166	-309.824	-2281.48
bin203	578.689	-395.754	-2187.92
bin204	536.89	-710.714	-2442.45
bin205	143.763	-606.763	-2396.29
bin206	113.204	-863.6	-2097.56
bin207	179.241	-1236.35	-1950.54
bin208	158.843	-1326.61	-1556
bin209	180.929	-1572.33	-1247.52
bin210	385.705	-1802.79	-988.208
bin211	352.89	-1454.87	-750.672
bin212	105.973	-1319.27	-1032.4
bin213	-20.013	-1656.94	-1172
bin214	-0.205993	-1520.51	-1520.69
bin215	189.847	-1229.73	-1367.9
bin216	191.859	-945.016	-1610.49
bin217	253.021	-1248.54	-1901.33
bin218	-104.873	-1436.59	-1736.24
bin219	18.2448	-1323.51	-1371.52
bin220	266.757	-1219.72	-1069.24
bin221	301.054	-1180.33	-644.644
bin222	269.207	-1102.12	-250.794
bin223	176.072	-1279.83	120.746
bin224	152.79	-841.597	121.319
bin225	251.356	-621.464	-209.242
bin226	217.952	-271.89	-11.7324
bin227	261.122	-488.173	336.975
bin228	400.026	-819.408	72.5787
bin229	280.874	-593.641	-266.273
bin230	40.0959	-404.262	11.251
bin231	-335.528	-217.707	10.8368
bin232	-386.3	146.318	-166.86
bin233	-246.924	474.569	-261.071
bin234	-553.651	486.882	-492.851
bin235	-751.456	332.021	-187.382
bin236	-421.28	329.974	-3.56653
bin237	-285.623	209.287	-323.481
bin238	-39.29	119.002	-591.634
bin239	59.584	-181.1	-350.204
bin240	-325.153	-166.984	-181.466
bin241	-336.676	-286.707	203.534
bin242	-9.54057	-163.661	440.288
bin243	230.326	141.21	608.196
bin244	563.757	435.057	620.314
bin245	878.731	649.48	451.757
bin246	953.624	594.116	51.7056
bin247	966.856	465.448	-347.986
bin248	1327.44	397.13	-563.113
bin249	1423.29	578.879	-940.899
bin250	1449.88	338.666	-1288.79
bin251	1433.7	255.505	-1684.37
bin252	1794.38	124.623	-1632.39
bin253	1808.27	373.697	-1311.12
bin254	1390.41	290.707	-1271.57
bin255	1157.88	86.9194	-994.457
bin256	1360.34	344.363	-723.609
bin257	1768.44	300.045	-746.76
bin258	1821.86	380.885	-1156.25
bin259	1441.49	373.768	-1243.65
bin260	1162.33	364.952	-991.628
bin261	848.671	392.204	-714.096
bin262	453.673	492.902	-648.039
bin263	587.291	898.131	-572.932
bin264	900.759	787.334	-858.611
bin265	645.758	463.029	-993.196
bin266	719.736	265.954	-646.438
bin267	405.572	364.935	-436.505
bin268	557.784	755.009	-415.415
bin269	801.665	700.077	-743.343
bin270	779.252	280.796	-753.417
bin271	408.917	299.656	-552.601
bin272	327.599	-72.17	-652.281
bin273	248.073	-484.231	-742.724
bin274	300.102	-558.483	-332.064
bin275	319.02	-140.945	-314.165
bin276	362.301	-174.823	-726.871
bin277	22.0347	-437.278	-706.673
bin278	90.0506	-405.304	-317.31
bin279	197.945	-19.8523	-367.483
bin280	71.7368	34.1173	-752.072
bin281	-303.337	164.896	-853.034
bin282	-278.232	340.936	-491.165
bin283	-226.215	-24.2858	-321.267
bin284	46.9852	-169.659	-566.33
bin285	303.943	115.902	-416.603
bin286	115.064	226.018	-62.8651
bin287	400.062	203.903	229.374
bin288	607.755	503.975	44.2673
bin289	573.85	300.581	-343.688
bin290	213.91	126.536	-226.08
bin291	304.911	288.836	125.124
bin292	403.096	-56.7985	225.993
Configuration3
bin1	0	0	0
bin2	-368.15	161.154	25.74
bin3	-732.293	150.073	-131.886
bin4	-564.394	-55.5992	-453.636
bin5	-843.377	-331.744	-412.872
bin6	-1104.79	-31.7405	-324.325
bin7	-1150.12	323.048	-534.196
bin8	-1042.96	179.453	-928.715
bin9	-779.651	-124.797	-878.405
bin10	-913.796	-193.653	-489.138
bin11	-1091.46	174.828	-533.273
bin12	-1086.16	79.1295	-934.484
bin13	-695.199	-31.8725	-834.627
bin14	-840.954	-298.278	-575.505
bin15	-1172.14	-127.85	-463.482
bin16	-1143.99	100.941	-814.629
bin17	-1154.24	-260.722	-1036.27
bin18	-1299.96	-424.457	-701.796
bin19	-1194.62	-87.2325	-514.336
bin20	-1234.6	95.5774	-853.085
bin21	-1044.95	-200.233	-1026.51
bin22	-1203.66	-429.051	-716.521
bin23	-1520.86	-608.871	-904.004
bin24	-1823.04	-782.349	-1124.8
bin25	-1969.16	-909.1	-789.664
bin26	-1648.87	-757.232	-640.949
bin27	-1455.85	-806.626	-984.852
bin28	-1471.87	-1199.47	-946.911
bin29	-1724.59	-1155.94	-677.293
bin30	-1684.34	-819.382	-693.52
bin31	-1341.81	-922.255	-766.968
bin32	-1116.6	-617.208	-708.891
bin33	-1361.36	-403.561	-497.056
bin34	-1466.7	-343.676	-852.626
bin35	-1577.62	-140.662	-1207.48
bin36	-1149.15	-151.833	-1260.97
bin37	-1174.08	-331.611	-861.742
bin38	-1203.54	-491.747	-495.341
bin39	-1191.62	-383.981	-91.4406
bin40	-760.222	-362.315	-73.8237
bin41	-768.458	-67.7445	-321.351
bin42	-861.407	-328.198	-592.578
bin43	-980.23	-549.584	-295.282
bin44	-1287.2	-685.627	-557.869
bin45	-1100.2	-443.707	-835.419
bin46	-1088.26	-216.905	-1123.45
bin47	-705.933	-127.606	-1062.97
bin48	-775.288	-175.725	-680.117
bin49	-1145.11	-142.955	-712.194
bin50	-1385.77	-403.939	-850.636
bin51	-1215.42	-289.576	-1179.71
bin52	-1067.92	-365.672	-1540.74
bin53	-953.913	11.2221	-1609.1
bin54	-721.734	-137.122	-1865.62
bin55	-498.038	145.09	-1906.24
bin56	-347.501	-63.7073	-2189.58
bin57	-598.508	-339.621	-2094.02
bin58	-908.341	-219.635	-1899.52
bin59	-670.652	-48.923	-1676.56
bin60	-425.188	-38.118	-1985.01
bin61	-494.327	-406.571	-2024.42
bin62	-831.818	-335.919	-1831.62
bin63	-908.62	-517.871	-1476.04
bin64	-1192.89	-801.695	-1619.05
bin65	-1226.56	-926.893	-1216.46
bin66	-1054.35	-569.102	-1124.67
bin67	-1178.92	-484.337	-1517.52
bin68	-1561.25	-384.421	-1405.84
bin69	-1429.66	3.48321	-1331.8
bin70	-1082.48	-148.739	-1534.44
bin71	-1201.6	-542.504	-1452.34
bin72	-959.412	-682.298	-1172.52
bin73	-596.384	-546.051	-1235.9
bin74	-428.431	-923.006	-1265.66
bin75	-807.854	-1071.93	-1177.63
bin76	-928.327	-692.821	-1033.92
bin77	-606.124	-467.993	-1204.95
bin78	-576.903	-793.802	-1446.86
bin79	-759.195	-995.866	-1149.9
bin80	-782.19	-672.385	-932.904
bin81	-732.72	-481.468	-1275.61
bin82	-512.159	-430.202	-1573.7
bin83	-356.362	-73.2113	-1629.97
bin84	-739.753	52.7522	-1640.82
bin85	-854.657	-328.664	-1568.83
bin86	-563.971	-359.955	-1350.99
bin87	-518.372	-19.112	-1255.47
bin88	-720.932	188.69	-1496.28
bin89	-478.466	443.383	-1401.31
bin90	-326.636	198.774	-1146.52
bin91	-425.649	-63.1171	-1442.47
bin92	-604.395	225.816	-1607.58
bin93	-934.757	274.038	-1748.28
bin94	-1226.58	45.0584	-1870.49
bin95	-1468.22	313.412	-1773.35
bin96	-1325.38	328.173	-1482.8
bin97	-1190.3	-9.0279	-1599.54
bin98	-793.633	-57.4934	-1604.67
bin99	-904.468	-370.81	-1843.75
bin100	-1335.15	-307.637	-1883.49
bin101	-1274.18	36.0461	-1696.89
bin102	-1470	313.106	-1529.32
bin103	-1679.51	370.803	-1868.83
bin104	-1390.24	201.637	-2058.17
bin105	-1378.22	-44.2575	-1729.07
bin106	-1314.32	-346.676	-1472.74
bin107	-1209.74	-744.898	-1322.74
bin108	-1468.24	-638.572	-1034.58
bin109	-1802.14	-665.807	-1288.47
bin110	-1506.49	-841.306	-1564.41
bin111	-1220.98	-684.292	-1305.79
bin112	-1435.62	-803.212	-969.31
bin113	-1753.45	-790.594	-1217.01
bin114	-1500.92	-623.084	-1526.02
bin115	-1767.4	-847.631	-1758.58
bin116	-2031.13	-1041.21	-2005.71
bin117	-1708.48	-993.479	-2282
bin118	-1424.72	-775.318	-2016.5
bin119	-1743.64	-505.699	-1960.2
bin120	-1571.61	-274.061	-2288.53
bin121	-1372.57	-623.085	-2490.73
bin122	-1680.16	-867.939	-2333.97
bin123	-1743.57	-619.025	-1958.17
bin124	-1392.84	-390.974	-2086.69
bin125	-1188.82	-722.199	-2281.46
bin126	-1571.51	-757.386	-2495.84
bin127	-1980.88	-735.123	-2351.02
bin128	-1843.34	-730.181	-1962
bin129	-2133.35	-1017.63	-1894.92
bin130	-2112.56	-951.844	-1496.19
bin131	-2044.45	-904.018	-1079.47
bin132	-1687.22	-713.153	-1185.02
bin133	-1935.45	-788.338	-889.358
bin134	-2091.63	-956.623	-569.286
bin135	-1833.29	-721.517	-386.907
bin136	-1706.73	-643.469	-730.843
bin137	-2015.94	-827.628	-829.983
bin138	-1913.24	-1086.05	-534.034
bin139	-1642.59	-805.325	-442.717
bin140	-1857.91	-565.925	-679.117
bin141	-1862.05	-560.606	-1071.11
bin142	-1693.67	-852.993	-1276.97
bin143	-1386.19	-593.982	-1378.06
bin144	-1673.11	-333.103	-1469.39
bin145	-1911.77	-592.006	-1215.01
bin146	-1963.25	-221.325	-989.558
bin147	-1553.11	-318.639	-862.715
bin148	-1489.74	-609.369	-1170.71
bin149	-1582.96	-306.339	-1410.23
bin150	-1575.29	-351.154	-1796.26
bin151	-1548.23	-26.7198	-2021.18
bin152	-1180.74	107.615	-1837.02
bin153	-1241.67	-183.951	-1576.3
bin154	-1471.34	-340.698	-1858.89
bin155	-1520.07	38.2032	-1947.66
bin156	-1236.07	302.248	-2050.14
bin157	-1248.22	685.051	-2059.05
bin158	-961.745	715.29	-1813.84
bin159	-1223.04	710.031	-1531.2
bin160	-1498.94	763.55	-1835.53
bin161	-1149.62	745.572	-2091.11
bin162	-947.864	589.006	-1754.84
bin163	-1205.85	576.975	-1453.14
bin164	-1494.1	320.88	-1527.57
bin165	-1665.14	91.2225	-1790.42
bin166	-1347.26	-99.877	-1847.39
bin167	-1439.64	-322.898	-1539.48
bin168	-1531.66	-554.446	-1218.68
bin169	-1696.15	-786.071	-1486.96
bin170	-1584.4	-494.372	-1737.92
bin171	-1469.75	-267.551	-1417.21
bin172	-1358.77	-614.971	-1293.9
bin173	-1034.78	-811.475	-1174.97
bin174	-835.455	-602.708	-1503.01
bin175	-1243.84	-463.476	-1592.74
bin176	-1394.29	-87.219	-1577.69
bin177	-1067.87	0.83862	-1782.14
bin178	-1240.75	-81.4816	-2116.55
bin179	-1314.08	-163.292	-2477.13
bin180	-1366.31	-549.246	-2377.16
bin181	-1356.52	-968.481	-2309.95
bin182	-1054.25	-1008.34	-2600.49
bin183	-1087.71	-587.942	-2687.22
bin184	-1466.04	-577.33	-2570.07
bin185	-1448.98	-981.46	-2572.94
bin186	-1029.13	-938.317	-2614.53
bin187	-1083.13	-513.045	-2590.68
bin188	-1447.32	-536.315	-2406.32
bin189	-1556.91	-756.317	-2741.94
bin190	-1781.16	-1106.85	-2858.89
bin191	-1558.38	-1394.14	-2644.01
bin192	-1854.5	-1374.97	-2359.2
bin193	-1844	-1145.87	-2019.17
bin194	-1714.01	-1473.43	-1849.22
bin195	-1643.98	-1607.61	-2226.06
bin196	-1758.22	-1325.61	-1961.12
bin197	-2063.49	-1421.39	-1728.28
bin198	-1810.72	-1398.31	-1407.69
bin199	-1538.9	-1345.18	-1690.93
bin200	-1717.08	-998.564	-1797.36
bin201	-1886.34	-994.622	-1405.19
bin202	-1703.19	-1358.03	-1357.8
bin203	-1731.03	-1604.72	-1695.33
bin204	-1920.59	-1279.96	-1871.15
bin205	-1668.91	-1083.29	-1616.89
bin206	-2022.2	-933.218	-1740.16
bin207	-1842.78	-719.751	-1995.5
bin208	-1465.12	-724.71	-1889.64
bin209	-1074.77	-733.492	-1782.03
bin210	-940.233	-621.18	-2164.66
bin211	-1083.86	-264.866	-2132.1
bin212	-1325.64	-413.568	-1851.11
bin213	-1026.92	-378.11	-1618.11
bin214	-915.795	-748.986	-1743.46
bin215	-1223.77	-761.192	-1945.43
bin216	-1599.69	-871.276	-1859.38
bin217	-1817.01	-742.107	-1526.75
bin218	-1506.85	-441.262	-1489.47
bin219	-1242.73	-655.058	-1756.54
bin220	-979.186	-867.465	-1991.17
bin221	-1281.27	-1121.22	-2145.95
bin222	-1230.78	-1542.37	-2122.66
bin223	-1138.89	-1935.97	-2058.47
bin224	-1313.14	-2068.78	-1692.13
bin225	-1659.57	-2278.68	-1573.07
bin226	-1869.09	-2097.96	-1892.89
bin227	-1689.53	-1749.66	-1724.28
bin228	-1352.01	-1926.06	-1549.59
bin229	-1479.7	-2272.48	-1730.73
bin230	-1863.18	-2090.53	-1703.13
bin231	-1723.41	-1693.58	-1656.6
bin232	-1500.32	-1664.49	-1965.64
bin233	-1275.85	-1575.96	-2278.17
bin234	-1576.66	-1684.07	-2486.7
bin235	-1654.7	-1895.04	-2165.06
bin236	-1358.66	-1732.58	-2004.54
bin237	-1334.99	-1527.18	-2337.4
bin238	-1507.07	-1821.68	-2483.74
bin239	-1506.34	-2000.93	-2114.28
bin240	-1621.71	-1647.13	-1951.07
bin241	-2034.78	-1701	-1851.3
bin242	-2058.68	-1279.76	-1986.82
bin243	-1713.81	-996.408	-1885.5
bin244	-1659.47	-660.315	-1630.1
bin245	-1321.64	-454.164	-1465.44
bin246	-1267.34	-51.6021	-1359.69
bin247	-1198.99	383.153	-1361.62
bin248	-1530.13	423.432	-1071.03
bin249	-1938.72	485.364	-1109.54
bin250	-2022.21	180.797	-839.372
bin251	-2226.43	-81.6416	-612.507
bin252	-1858.11	-186.88	-507.465
bin253	-1723.01	17.813	-836.959
bin254	-2027.94	302.752	-910.971
bin255	-2351.47	218.216	-691.095
bin256	-2548.32	590.613	-766.94
bin257	-2376.3	847.085	-1053.29
bin258	-2130.93	528.29	-1120.09
bin259	-2069.32	380.616	-750.926
bin260	-2153.14	30.7694	-902.049
bin261	-2214.62	-154.401	-1281.53
bin262	-2215.51	-233.305	-1694
bin263	-1858.31	-466.941	-1659.14
bin264	-1855.78	-336.728	-1265.79
bin265	-1972.64	26.0485	-1442.13
bin266	-1865.63	-130.913	-1798.28
bin267	-1797.98	-498.175	-1634.94
bin268	-2017.76	-549.111	-1272.12
bin269	-1952.69	-135.323	-1169.12
bin270	-1800.72	-89.1945	-1577.32
bin271	-1935.93	-494.964	-1618.68
bin272	-2158.2	-849.72	-1537.4
bin273	-2176.57	-1180.78	-1805.34
bin274	-1764.36	-1084.69	-1858.17
bin275	-1794.52	-867.719	-1497.07
bin276	-2231.2	-868.768	-1584.5
bin277	-2247.34	-1267.17	-1644.39
bin278	-1842.93	-1239.27	-1613.47
bin279	-1891.7	-819.915	-1627.09
bin280	-1475.5	-885.822	-1598.61
bin281	-1137.78	-957.196	-1825.1
bin282	-1193.65	-1332.31	-1688.21
bin283	-1568.59	-1224.57	-1682.66
bin284	-1640.93	-1031.64	-1348.3
bin285	-1512.64	-673.519	-1568.01
bin286	-1868.57	-410.027	-1566.1
bin287	-1945.4	2.51747	-1577.76
bin288	-1523.99	52.1424	-1537.8
bin289	-1518.19	-359.976	-1620.37
bin290	-1925.18	-341.854	-1637.34
bin291	-1898.76	-39.6507	-1406.08
bin292	-1817.41	244.4	-1629.12
Configuration4
bin1	0	0	0
bin2	-66.0341	-131.537	-379.134
bin3	-127.189	-488.093	-554.324
bin4	-270.882	-278.174	-851.452
bin5	-91.0143	26.6062	-703.317
bin6	81.8577	-12.455	-346.23
bin7	449.804	173.652	-205.468
bin8	400.278	473.261	-525.666
bin9	68.5079	503.045	-775.694
bin10	-108.072	209.515	-542.395
bin11	223.679	133.016	-359.549
bin12	77.5816	-240.782	-301.575
bin13	-186.101	-126.17	-601.535
bin14	-535.69	-241.884	-574.958
bin15	-876.559	-98.0546	-454.943
bin16	-1013.27	-505.423	-437.493
bin17	-655.126	-605.951	-271.598
bin18	-598.607	-193.616	-295.902
bin19	-870.945	-172.783	-581.179
bin20	-737.704	-512.766	-686.338
bin21	-826.136	-622.218	-317.412
bin22	-1098.45	-325.558	-320.174
bin23	-900.715	-49.7003	-580.921
bin24	-868.587	257.724	-312.317
bin25	-1033.24	471.403	-589.737
bin26	-1261.85	157.18	-636.581
bin27	-1206.98	107.986	-242.969
bin28	-1429.07	424.035	-219.334
bin29	-1466.45	422.224	-604.621
bin30	-1278.47	119.737	-575.173
bin31	-1162.69	285.104	-289.136
bin32	-965.56	608.678	-355.155
bin33	-674.937	395.26	-427.989
bin34	-491.017	506.66	-111.469
bin35	-404.477	901.602	8.02182
bin36	-15.2467	752.614	142.566
bin37	-112.772	384.455	-66.6751
bin38	-391.46	79.3697	-165.864
bin39	-490.599	-290.166	-55.5095
bin40	-246.517	-464.002	-355.902
bin41	-531.123	-738.608	-372.867
bin42	-775.585	-414.553	-460.861
bin43	-578.356	-130.192	-683.045
bin44	-208.16	-273.356	-530.411
bin45	-411.597	-606.861	-427.635
bin46	-710.897	-419.19	-575.062
bin47	-762.408	-257.329	-224.829
bin48	-602.032	51.5873	-413.79
bin49	-845.909	-41.5268	-693.566
bin50	-1029.56	-364.959	-540.895
bin51	-1195.12	-83.4969	-736.795
bin52	-993.053	200.83	-918.595
bin53	-1113.68	468.183	-660.565
bin54	-1434.87	280.394	-677.599
bin55	-1351.09	27.6487	-400.356
bin56	-981.476	100.502	-488.068
bin57	-1098.94	229.878	-811.988
bin58	-1407.22	46.5277	-706.057
bin59	-1319.08	188.116	-373.652
bin60	-1013.29	280.846	-538.054
bin61	-1113.81	11.2226	-793.76
bin62	-1489.92	41.7152	-707.648
bin63	-1679.58	389.696	-741.497
bin64	-1817.44	776.727	-762.742
bin65	-1430.68	878.983	-714.448
bin66	-1335.94	458.444	-760.67
bin67	-1734.87	407.354	-739.389
bin68	-1938.34	572.565	-1065.84
bin69	-1569.99	727.519	-1174.98
bin70	-1369.14	557.775	-850.26
bin71	-1722.18	616.413	-653.294
bin72	-1739.34	216.812	-630.827
bin73	-1364.85	52.62	-566.701
bin74	-1088.59	-275.086	-577.39
bin75	-1351	-438.401	-858.806
bin76	-1635.24	-150.251	-696.854
bin77	-1330.99	133.957	-806.362
bin78	-1072.32	-140.13	-691.982
bin79	-1402.62	-370.672	-689.912
bin80	-1539.54	-118.981	-924.327
bin81	-1436.42	162.818	-682.486
bin82	-1069.75	167.051	-804.147
bin83	-695.429	191.601	-909.189
bin84	-623.381	243.224	-524.569
bin85	-985.899	70.7767	-437.396
bin86	-1016.38	79.8935	-803.617
bin87	-901.237	425.128	-749.71
bin88	-606.229	353.146	-941.392
bin89	-308.634	280.533	-1134.76
bin90	-128.37	282.441	-785.035
bin91	-458.855	414.142	-619.468
bin92	-575.539	496.834	-982.031
bin93	-865.629	514.907	-743.026
bin94	-1220.85	557.406	-599.297
bin95	-1331.05	576.411	-944.591
bin96	-1034.01	637.444	-1067.21
bin97	-710.898	877.845	-1019.47
bin98	-846.632	1028.31	-1372.03
bin99	-1265.51	955.278	-1340.03
bin100	-1218.48	777.367	-955.714
bin101	-909.239	593.742	-1095.33
bin102	-1137.93	482.271	-1391.44
bin103	-1243.05	197.123	-1146.86
bin104	-1066.42	436.373	-857.554
bin105	-960.404	691.504	-1168.56
bin106	-826.814	383.896	-1420.66
bin107	-444.406	341.775	-1587.15
bin108	-108.577	144.937	-1425.61
bin109	-311.42	151.213	-1070.11
bin110	-617.672	327.244	-1316.8
bin111	-354.248	260.89	-1653.98
bin112	-133.272	-25.94	-1467.13
bin113	-200.976	170.296	-1120.37
bin114	-469.418	434.78	-1337.25
bin115	-853.562	367.963	-1181.28
bin116	-1103	707.78	-1235.4
bin117	-1143.52	587.641	-1639.42
bin118	-810.289	316.857	-1527.8
bin119	-812.184	568.529	-1192.31
bin120	-783.778	910.778	-945.185
bin121	-1056.53	1085	-1228
bin122	-1154.51	731.529	-1449.03
bin123	-739.354	594.507	-1397.56
bin124	-579.494	936.627	-1591.79
bin125	-956.109	1081.27	-1751.92
bin126	-1132.29	944.102	-1365.77
bin127	-1113.06	748.462	-986.94
bin128	-1142.55	409.881	-1210.23
bin129	-733.374	446.355	-1259.95
bin130	-683.405	834.387	-1277.93
bin131	-913.772	1171.05	-1274.3
bin132	-1164.09	941.46	-1527.32
bin133	-1360.58	918.18	-1170.17
bin134	-1622.6	1150	-993.558
bin135	-1444.02	1077.48	-674.156
bin136	-1384.36	726.319	-837.103
bin137	-1430.1	905.293	-1192.23
bin138	-1730.72	1122.12	-1026.29
bin139	-1583.5	1093.11	-627.057
bin140	-1245.92	945.695	-778.933
bin141	-844.721	890.212	-773.442
bin142	-774.7	501.845	-628.948
bin143	-696.288	699.014	-278.653
bin144	-820.026	1020.22	-492.818
bin145	-711.998	841.488	-847.269
bin146	-405.569	677.541	-613.388
bin147	-482.027	999.324	-347.764
bin148	-808.311	1078.7	-627.81
bin149	-625.623	799.913	-851.384
bin150	-1013.63	722.072	-914.257
bin151	-1314.41	1010.04	-974.2
bin152	-1259.86	941.459	-1377.23
bin153	-971.994	700.84	-1244.87
bin154	-1074.22	820.903	-875.684
bin155	-1228.54	1129.72	-1070.08
bin156	-1134.09	927.673	-1387.69
bin157	-1522.14	1027.57	-1354.16
bin158	-1817.2	1156.88	-1179.82
bin159	-1986.26	824.741	-1301.18
bin160	-1622.35	728.984	-1443.3
bin161	-1522.9	1126.29	-1375.1
bin162	-1929.98	1162.92	-1296.29
bin163	-1849.19	851.516	-1037.07
bin164	-1506.89	707.872	-900.059
bin165	-1276.04	773.888	-1205.74
bin166	-979.997	795.363	-963.297
bin167	-1187.28	572.326	-732.207
bin168	-1404.42	252.007	-690.685
bin169	-1675.09	478.556	-878.341
bin170	-1417.06	782.497	-875.751
bin171	-1174.72	511.137	-1032.62
bin172	-1011.12	477.344	-693.534
bin173	-1348.57	451.662	-454.811
bin174	-1503.35	184.41	-753.936
bin175	-1156.7	312.684	-997.573
bin176	-1077.38	645.934	-827.398
bin177	-1200.15	1001.17	-722.938
bin178	-1179.11	1119.4	-1084.89
bin179	-804.568	1055.67	-1080.24
bin180	-944.951	1336.46	-1328.28
bin181	-1111.83	1624.75	-1599.73
bin182	-1167.59	1870.48	-1272.31
bin183	-868.221	1650.84	-1092.49
bin184	-968.294	1255.5	-1180.5
bin185	-1320.23	1399.1	-1330.13
bin186	-1162.2	1791.97	-1267.32
bin187	-782.05	1594.04	-1337.82
bin188	-940.245	1251.74	-1479.57
bin189	-1274.64	1289.17	-1233.27
bin190	-1707.52	1313.28	-1156.75
bin191	-2098.97	1263.51	-992.808
bin192	-2263.64	1194.24	-1363.29
bin193	-1879.71	1193.4	-1543.57
bin194	-2050.71	1414.91	-1825.52
bin195	-2137.18	1719.55	-1579.35
bin196	-2363.64	1459.91	-1348.97
bin197	-2416.99	1147.48	-1122.25
bin198	-2528.46	999.459	-1465.3
bin199	-2166.79	1145.18	-1585.92
bin200	-2186.06	1407.62	-1287.33
bin201	-2569.91	1262.77	-1217.62
bin202	-2533.44	1077.67	-1604.8
bin203	-2288.32	792.838	-1445.9
bin204	-2216.09	1028.69	-1123.29
bin205	-2146.08	1315.21	-1387.9
bin206	-2116.55	1346.23	-987.034
bin207	-1805.38	1597.08	-968.919
bin208	-1511.71	1466.74	-1200.84
bin209	-1231.8	1367.44	-1484.94
bin210	-1449.12	1031.2	-1529.62
bin211	-1833.1	1024.68	-1674.79
bin212	-1862.92	1448.42	-1651.98
bin213	-1472.58	1437.09	-1652.55
bin214	-1142.65	1310.81	-1536.16
bin215	-1321.47	1263.79	-1201.32
bin216	-1664.83	1373.51	-1304.92
bin217	-1877.21	1158.84	-1592.2
bin218	-1646.18	1396.64	-1839.63
bin219	-1422.8	1557	-1532.55
bin220	-1583.78	1467.92	-1162.96
bin221	-1735.21	1176.68	-890.198
bin222	-1905.16	1479.1	-673.918
bin223	-1613.96	1626.36	-407.522
bin224	-2042.4	1712.85	-456.773
bin225	-2449.88	1815.43	-391.709
bin226	-2538.25	1467.81	-615.757
bin227	-2114.59	1411.99	-600.262
bin228	-1992.75	1723.64	-331.8
bin229	-2372.74	1674.24	-161.685
bin230	-2448.5	1397.53	-472.997
bin231	-2065.85	1513.13	-574.434
bin232	-1987.22	1112.85	-590.529
bin233	-1935.43	808.476	-792.331
bin234	-1790.35	670.765	-463.782
bin235	-2093.3	855.589	-289.181
bin236	-2189.58	975.891	-634.239
bin237	-1828.55	1033.39	-675.035
bin238	-1497.11	1099.35	-837.92
bin239	-1638.55	1466.52	-895.444
bin240	-1891.94	1416.68	-563.775
bin241	-2234.05	1628.83	-589.124
bin242	-2408.02	1644.81	-973.427
bin243	-2576.15	1453.05	-1310.53
bin244	-2572.22	1250.17	-1706.12
bin245	-2384.31	1070.29	-2031.59
bin246	-1975.56	1032.28	-2017.79
bin247	-1565.94	1050.31	-1926.3
bin248	-1262.64	1133.77	-2212.67
bin249	-920.831	882.974	-2284.88
bin250	-1192.82	985.188	-2570.73
bin251	-1516.95	1036.9	-2335.96
bin252	-1547.73	641.601	-2372.79
bin253	-1287.74	713.257	-2670.57
bin254	-1021.21	886.165	-2413.24
bin255	-696.641	666.219	-2349.61
bin256	-913.533	470.203	-2049.45
bin257	-1058.9	222.163	-2344.77
bin258	-941.341	529.103	-2602.69
bin259	-801.421	737.888	-2270.76
bin260	-1193.36	758.318	-2197.78
bin261	-1520.4	701.698	-1947.49
bin262	-1461.64	1108.36	-1827.85
bin263	-1481.32	961.698	-1437.73
bin264	-1510.23	591.78	-1612.98
bin265	-1872.65	702.158	-1777.28
bin266	-1993.91	1007.39	-1530.79
bin267	-1635.36	1040.69	-1401.5
bin268	-1439.43	660.516	-1423.35
bin269	-1813.06	499.9	-1564.1
bin270	-1807.6	800.722	-1858.58
bin271	-1622	1034.27	-1582.15
bin272	-1446.26	1111.65	-1925.56
bin273	-1247.51	1214.56	-2291.9
bin274	-1018.13	1482.61	-2063
bin275	-1218.79	1298.54	-1745.4
bin276	-1462.95	1152.62	-2049.45
bin277	-1095.8	1043.13	-2245.11
bin278	-939.524	1260.34	-1952.46
bin279	-1223.59	1125.11	-1699.96
bin280	-916.672	883.493	-1819.02
bin281	-576.157	821.972	-1599.38
bin282	-825.922	903.836	-1293.63
bin283	-902.104	1267.29	-1458.1
bin284	-965.589	1155.69	-1831.39
bin285	-1305.37	965.832	-1695.39
bin286	-1365.03	1148	-1326.36
bin287	-1755.77	1268.07	-1321.15
bin288	-1872.47	876.361	-1340.85
bin289	-1596.57	801.406	-1674.46
bin290	-1339.02	1097.36	-1533.88
bin291	-1634.42	1165.82	-1276.94
bin292	-1713.34	1460.53	-1491.87
Configuration5
bin1	0	0	0
bin2	271.308	-251.351	-148.917
bin3	691.129	-275.18	-168.465
bin4	724.816	-515.013	-511.79
bin5	334.069	-465.619	-536.802
bin6	310.556	-175.024	-247.605
bin7	338.999	112.358	-557.644
bin8	646.239	395.433	-536.505
bin9	530.45	408.999	-125.208
bin10	325.527	30.5568	-116.503
bin11	316.012	-2.80184	-533.512
bin12	565.273	306.962	-560.299
bin13	531.717	306.211	-146.157
bin14	484.516	124.469	184.44
bin15	549.226	274.307	535.284
bin16	615.865	418.129	902.591
bin17	682.879	562.76	1271.96
bin18	489.37	227.165	1411.93
bin19	761.307	45.1635	1158.4
bin20	871.455	407.274	1073.03
bin21	622.747	514.281	1343.71
bin22	378.038	663.523	1629.42
bin23	45.8278	782.511	1403.5
bin24	-172.412	468.792	1339.4
bin25	-389.885	564.528	1657.38
bin26	-87.3806	758.973	1768.55
bin27	59.679	662.649	1418.79
bin28	-8.66382	1017.53	1291.98
bin29	-320.441	1013.94	1459.82
bin30	-183.94	755.255	1663.38
bin31	114.095	733.83	1443.31
bin32	290.063	1064.66	1301.63
bin33	-52.7786	1242.74	1415.8
bin34	-278.781	1254.15	1108.47
bin35	-532.373	1212.82	807.671
bin36	-852.552	1241.95	1073.16
bin37	-571.262	1162.27	1375.47
bin38	-222.608	1319.78	1192.81
bin39	-144.334	1704.81	1061.72
bin40	-440.4	1895.93	1298.04
bin41	-771.387	1699.45	1345.67
bin42	-786.202	1618.73	945.652
bin43	-525.934	1939.71	887.942
bin44	-586.519	2012.21	1273.79
bin45	-949.17	1866.83	1216.05
bin46	-1079.89	2212.25	1165.32
bin47	-1234.95	2554.3	1201.07
bin48	-963.284	2673.7	1441.7
bin49	-779.01	2754.78	1091.84
bin50	-956.743	2607.7	768.691
bin51	-1323.28	2541.56	929.785
bin52	-1471.04	2241.69	732.154
bin53	-1380.8	2405.26	367.58
bin54	-1152.05	2640.2	533.41
bin55	-1161.19	2610.59	890.468
bin56	-1261.45	2265.59	909.977
bin57	-1572.87	2385.04	1081.49
bin58	-1555.56	2693.54	829.051
bin59	-1301.68	2488.46	674.983
bin60	-1103.37	2540.85	983.347
bin61	-1422.51	2374.9	1192.21
bin62	-1589	2701.64	1092.4
bin63	-1840.41	2454.87	1340.29
bin64	-2074.67	2221.92	1576.97
bin65	-2116.47	2011.26	1231.31
bin66	-1908.42	2351.53	1034.96
bin67	-2169.23	2642.04	1194.51
bin68	-2167.98	2784.93	790.375
bin69	-2533.63	2575.61	719.414
bin70	-2573.38	2480.99	1148.15
bin71	-2159.87	2515.27	1126.32
bin72	-2021.95	2139.55	1109.18
bin73	-1676.59	1983.79	1237.2
bin74	-1597.47	1563.85	1202.32
bin75	-1954.24	1564.16	964.077
bin76	-2047.94	1920.28	1148.74
bin77	-1685	2117.79	1181.48
bin78	-1536.8	1837.84	919.836
bin79	-1761.21	1543.37	984.331
bin80	-2021.09	1812.27	1025.36
bin81	-1720.39	2062.85	1073.75
bin82	-1460.76	2284.24	1246.29
bin83	-1083.37	2306.28	1152.27
bin84	-1159.62	2693.37	1163.9
bin85	-1506.5	2568.72	1308.09
bin86	-1383.96	2208.56	1239.32
bin87	-1727.15	2168.02	1091.41
bin88	-1602	2367.98	834.08
bin89	-1300.18	2423.91	1033.87
bin90	-1391.18	2816.63	1017.64
bin91	-1509.94	2742.97	622.205
bin92	-1380.6	2393.72	671.999
bin93	-1038.34	2248.08	703.636
bin94	-1081.37	2042.56	367.241
bin95	-1418.97	2008.76	434.836
bin96	-1462.53	2341.34	331.1
bin97	-1636.15	2351.42	-33.0561
bin98	-1621.36	1932.03	-33.4816
bin99	-1745.57	1882.41	349.215
bin100	-1828.73	2271.01	547.455
bin101	-1423.24	2333.63	493.773
bin102	-1289.22	2693.56	525.756
bin103	-1315.19	2806.93	121.037
bin104	-1488.4	2440.95	71.6677
bin105	-1282.61	2351.38	424.303
bin106	-1059.92	2052.09	223.745
bin107	-688.339	1894.58	122.034
bin108	-306.266	1953.22	276.994
bin109	-537.536	1931.9	654.643
bin110	-846.352	1784.17	408.136
bin111	-618.734	1924.85	67.7143
bin112	-261.619	2039.03	302.651
bin113	-438.193	1776.58	580.696
bin114	-572.123	1579.12	915.104
bin115	-690.583	1202.47	1095.14
bin116	-1102.8	1236.09	1223.35
bin117	-915.207	1188.15	1598.82
bin118	-563.151	1206.95	1363.91
bin119	-379.564	1569.65	1427.08
bin120	-703.517	1856.2	1482.99
bin121	-1094.38	1710.52	1371.39
bin122	-840.654	1456.17	1093.41
bin123	-572.399	1382.65	1418.98
bin124	-531.778	1816.39	1415.31
bin125	-960.356	1924.95	1493.93
bin126	-1038.51	1505.39	1478.56
bin127	-874.389	1107.89	1364.96
bin128	-527.987	1027.09	1109.98
bin129	-520.507	1425.1	1021.46
bin130	-863.424	1360.45	812.671
bin131	-1004.6	1346.36	428.054
bin132	-1083.58	1742.07	433.599
bin133	-955.954	1965.64	119.261
bin134	-944.23	2159.34	-249.719
bin135	-631.331	1907.31	-308.433
bin136	-754.742	1735.3	5.5685
bin137	-964.415	2059.68	68.2253
bin138	-615.303	2244.83	5.60851
bin139	-470.761	1898.34	-188.191
bin140	-556.334	1720.35	150.947
bin141	-753.381	1534.37	435.677
bin142	-1120.59	1526.34	589.618
bin143	-971.159	1366.94	918.147
bin144	-615.256	1377.56	696.525
bin145	-773.9	1730.27	514.59
bin146	-551.186	1644.39	163.076
bin147	-450.236	1279.61	356.826
bin148	-554.398	1455.58	715.933
bin149	-911.074	1549.41	533.762
bin150	-847.315	1682.87	168.902
bin151	-1240.46	1756.74	122.529
bin152	-1210.61	1855.4	511.557
bin153	-837.939	1741.51	500.067
bin154	-989.332	1518.17	182.845
bin155	-1167.99	1837.91	21.5723
bin156	-1150.67	1992.72	412.799
bin157	-993.605	1954.47	768.927
bin158	-807.915	1915.25	1104.24
bin159	-1128.63	1709.13	1195.25
bin160	-1262.73	1843.38	836.038
bin161	-862.135	1960.57	809.931
bin162	-887.689	2050.58	1226.81
bin163	-960.699	1657.53	1270.48
bin164	-1224.5	1338.49	1207.8
bin165	-1538.42	1156.52	1102.92
bin166	-1435.47	832.394	1261.52
bin167	-1095.81	881.007	1114.6
bin168	-861.898	1042.31	1379.12
bin169	-611.074	763.22	1294.09
bin170	-713.602	738.764	907.504
bin171	-962.913	1029.67	915.254
bin172	-1183.34	768.229	1114.94
bin173	-1010.38	466.242	877.762
bin174	-1442.8	370.473	787.758
bin175	-1531.24	791.439	896.55
bin176	-1275.34	913.279	1169.52
bin177	-1510.42	1178.3	1339.9
bin178	-1464.17	1395.15	1032.1
bin179	-1159.79	1161.15	983.862
bin180	-960.431	1405.34	1215.34
bin181	-762.541	1727.84	1401.53
bin182	-1112.72	1959.43	1294.96
bin183	-1165.82	1645.5	1023.27
bin184	-783.095	1536.04	924.245
bin185	-614.448	1733.68	1238.18
bin186	-979.237	1955.46	1250.66
bin187	-1065.24	1705.45	931.625
bin188	-807.702	1403	1093.2
bin189	-812.1	1257.1	707.924
bin190	-1224.73	1178.03	576.379
bin191	-1175.89	1375.97	184.998
bin192	-1009.13	1712.08	330.148
bin193	-1393.41	1836.82	360.407
bin194	-1557.68	2052.69	668.171
bin195	-1732.08	2277.52	374.234
bin196	-1889.38	1908.86	420.287
bin197	-1893.25	1651.75	709.106
bin198	-2240.81	1550.71	584.163
bin199	-2563.6	1421.35	420.948
bin200	-2660.32	1203.42	92.3301
bin201	-2259.68	1039.33	152.809
bin202	-2251.95	1303.41	465.949
bin203	-2282.26	1701.48	317.288
bin204	-2662.15	1662.93	452.567
bin205	-2581.4	1271.48	374.43
bin206	-2346.72	982.784	326.355
bin207	-2070.33	745.83	189.013
bin208	-1964.62	485.563	472.716
bin209	-1973.53	341.663	860.801
bin210	-1605.13	252.075	765.827
bin211	-1552.29	634.952	870.96
bin212	-1959.28	659.501	847.507
bin213	-2060.61	325.828	1027.65
bin214	-1744.13	159.755	898.714
bin215	-1677.26	507.73	739.42
bin216	-1677.32	596.681	364.785
bin217	-1990.46	403.916	200.365
bin218	-2157.67	439.257	605.491
bin219	-1820.56	249.814	789.396
bin220	-1594.56	94.9777	1087.48
bin221	-1501.52	86.7112	1481.35
bin222	-1259.4	-119.225	1749.42
bin223	-849.488	-88.67	1736.51
bin224	-760.806	288.118	1864.99
bin225	-1145.89	413.283	1977.29
bin226	-961.144	561.205	2334.98
bin227	-582.987	390.641	2189.54
bin228	-795.72	370.567	1804.9
bin229	-1201.37	450.859	1852.52
bin230	-1060.2	670.901	2177.85
bin231	-1105.24	1075.56	2073.15
bin232	-1251.57	1244.73	1729.24
bin233	-1023.89	1190.88	1435.09
bin234	-1116.75	1507.2	1276.91
bin235	-1382.74	1575.82	1551.63
bin236	-1090.48	1438.38	1775.38
bin237	-919.309	1333.28	1431.96
bin238	-1151.34	1604.1	1286.49
bin239	-1317.36	1762.94	1614.71
bin240	-1317.01	1405.94	1812.96
bin241	-1094.97	1236.61	1490.78
bin242	-1130.87	1292.85	1060.78
bin243	-1404.82	1187.76	717.356
bin244	-1540.11	818.824	551.303
bin245	-1755.09	639.654	245.333
bin246	-1679.28	550.417	-137.93
bin247	-1947.17	239.179	-118.793
bin248	-2044.41	439.201	241.49
bin249	-2154.62	641.84	600.881
bin250	-2265.69	636.826	1003.41
bin251	-2565.09	642.326	1261.85
bin252	-2401.36	297.678	1385.83
bin253	-2052.11	450.232	1229.99
bin254	-2322.07	603.379	941.355
bin255	-2075.16	853.332	714.537
bin256	-2011.88	485.098	482.159
bin257	-2255.88	141.35	391.659
bin258	-2455.71	255.753	725.805
bin259	-2142.69	445.947	838.945
bin260	-2277.96	401.949	1196.92
bin261	-1932.09	623.148	1284.03
bin262	-1774.54	988.016	1396.18
bin263	-1765.5	1093.98	976.183
bin264	-2113.16	827.512	959.731
bin265	-2154.29	875.504	1389.05
bin266	-1824.77	645.061	1442.6
bin267	-1549.1	918.59	1484.46
bin268	-1595.8	1010.36	1078.05
bin269	-1970.4	838.874	1060.77
bin270	-1944.21	623.716	1420.52
bin271	-1657.17	899.393	1559.97
bin272	-1482.9	1248.57	1610.06
bin273	-1273.75	1619.67	1663.31
bin274	-940.391	1427.34	1493.77
bin275	-1217.85	1120.89	1429.58
bin276	-1448.81	1341.68	1696.52
bin277	-1348.62	1679.94	1450.33
bin278	-1099.38	1417.83	1287.77
bin279	-1372.67	1125.6	1339.16
bin280	-1614.77	1454.43	1341.85
bin281	-1488.76	1831.52	1242.34
bin282	-1224.84	1623.68	1019.37
bin283	-1088.05	1443.02	1356.43
bin284	-1433.56	1345.2	1520.37
bin285	-1485.11	1082.94	1206.44
bin286	-1097.88	1046.09	1059.37
bin287	-1025.5	644.811	1030.18
bin288	-1320.47	615.973	748.031
bin289	-1598.16	842.817	1001.91
bin290	-1279.41	1048.12	1174.91
bin291	-1061.35	791.341	964.001
bin292	-1008.87	614.94	1288.67
Configuration6
bin1	0	0	0
bin2	269.192	24.2912	289.005
bin3	428.17	21.5562	669.033
bin4	816.237	30.2332	576.029
bin5	727.302	7.21817	201.48
bin6	357.948	-55.9938	68.4117
bin7	32.1018	-237.766	-138.605
bin8	-139.803	143.464	-73.0696
bin9	250.098	289.047	-139.741
bin10	353.688	-98.6835	-44.6144
bin11	82.3909	-290.338	171.81
bin12	-180.195	-40.1327	-42.9191
bin13	166.4	154.941	-136.143
bin14	391.447	52.1635	173.316
bin15	487.895	-331.836	169.043
bin16	764.572	-505.478	401.722
bin17	706.511	-838.97	180.655
bin18	337.154	-730.234	45.9896
bin19	316.262	-378.95	240.223
bin20	534.586	-514.705	542.736
bin21	806.984	-573.922	268.772
bin22	627.538	-933.506	179.354
bin23	403.234	-911.8	-190.382
bin24	439.55	-984.271	-571.354
bin25	428.326	-581.958	-624.398
bin26	255.217	-603.161	-277.356
bin27	585.341	-777.972	-153.815
bin28	675.293	-867.328	-545.82
bin29	586.011	-522.265	-633.697
bin30	301.011	-601.223	-453.423
bin31	507.772	-870.88	-314.508
bin32	199.036	-1077.56	-417.726
bin33	-38.2697	-759.334	-465.675
bin34	-154.801	-594.022	-788.145
bin35	216.541	-480.453	-845.953
bin36	111.86	-218.82	-1146.44
bin37	-170.333	-506.071	-1253.06
bin38	-540.399	-675.457	-1189.32
bin39	-598.368	-767.133	-800.986
bin40	-914.176	-500.549	-771.949
bin41	-878.527	-445.78	-1170.48
bin42	-601.631	-712.238	-1163.17
bin43	-805.523	-899.575	-878.32
bin44	-649.627	-703.67	-558.387
bin45	-309.75	-742.647	-765.569
bin46	-89.5945	-718.777	-1050.42
bin47	-173.015	-352.506	-1179.62
bin48	-298.433	-547.643	-1505.55
bin49	42.7345	-718.29	-1464.67
bin50	-24.5587	-790.488	-1093.52
bin51	312.014	-962.975	-995.072
bin52	531.724	-981.987	-660.937
bin53	793.584	-1136.25	-896.707
bin54	506.414	-1155.58	-1115.35
bin55	681.745	-1142.35	-1445.9
bin56	852.932	-1449.16	-1312.53
bin57	853.249	-1260.17	-983.953
bin58	538.762	-1054.01	-1120.31
bin59	743.48	-966.933	-1428.26
bin60	928.444	-1285.67	-1330.15
bin61	685.797	-1492.29	-1070.71
bin62	537.553	-1216.75	-851.477
bin63	266.25	-923.989	-873.529
bin64	-97.3948	-728.05	-800.956
bin65	-404.401	-456.785	-670.498
bin66	-674.831	-689.872	-921.723
bin67	-332.814	-850.74	-1077.36
bin68	-25.7631	-836.783	-800.533
bin69	230.299	-684.277	-1117.73
bin70	-74.598	-807.244	-1388.41
bin71	-381.926	-707.743	-1094.84
bin72	-741.008	-668.033	-924.071
bin73	-660.012	-280.698	-1027.08
bin74	-610.488	118.17	-1133.38
bin75	-557.738	-15.9584	-1517.21
bin76	-474.747	-377.254	-1307.42
bin77	-772.779	-297.66	-1035.07
bin78	-553.013	29.5898	-968.059
bin79	-700.219	174.514	-1310.36
bin80	-805.93	-185.656	-1347.54
bin81	-649.006	-372.933	-1041.77
bin82	-385.082	-453.621	-781.501
bin83	-64.9508	-484.108	-567.007
bin84	-303.078	-368.061	-290.805
bin85	-578.929	-348.235	-580.898
bin86	-392.612	-376.801	-910.392
bin87	-167.025	-602.72	-755.393
bin88	-372.344	-894.741	-674.17
bin89	-95.7949	-980.776	-448.359
bin90	-145.664	-639.441	-305.29
bin91	-320.605	-543.692	-669.687
bin92	-184.029	-885.928	-848.898
bin93	-531.68	-800.978	-931.551
bin94	-689.132	-521.422	-1173
bin95	-981.33	-719.109	-1253.93
bin96	-945.467	-558.187	-1560.51
bin97	-931.727	-377.171	-1916.43
bin98	-597.41	-608.235	-1975.39
bin99	-634.406	-711.513	-1585.11
bin100	-994.629	-502.355	-1563.56
bin101	-1164.03	-347.044	-1879.64
bin102	-1208.48	-187.15	-2245.13
bin103	-903.795	-417.593	-2357.14
bin104	-894.67	-504.282	-1974.03
bin105	-1182.07	-233.19	-1925.91
bin106	-1474.04	38.4473	-1901.33
bin107	-1487.59	106.878	-1491.02
bin108	-1511.59	167.754	-1100
bin109	-1326.31	544.279	-1185.95
bin110	-1382.84	425.055	-1596.1
bin111	-1545.78	45.2536	-1463.6
bin112	-1780.13	231.081	-1162.42
bin113	-1456.55	482.098	-1094.3
bin114	-1274.85	295.964	-1422.53
bin115	-1090.88	559.08	-1129.1
bin116	-885.771	769.163	-828.771
bin117	-542.786	829.351	-1098.46
bin118	-753.064	1035	-1446.47
bin119	-1058.94	760.012	-1375.46
bin120	-804.857	512.199	-1166.05
bin121	-465.612	796.689	-1196.66
bin122	-772.666	1085.66	-1243.55
bin123	-1027.86	802.404	-1050.84
bin124	-829.589	516.492	-1337.25
bin125	-417.415	617.562	-1299.62
bin126	-521.254	805.192	-944.258
bin127	-811.377	472.752	-873.958
bin128	-1125.74	637.865	-663.742
bin129	-1359.19	309.157	-627.44
bin130	-1178.41	111.076	-908.744
bin131	-1393.28	-237.313	-982.717
bin132	-1072.64	-470.456	-1068.19
bin133	-1349.17	-597.365	-1317.4
bin134	-1673.33	-573.055	-1529.05
bin135	-1582.83	-196.688	-1568.01
bin136	-1254.09	-288.917	-1736.41
bin137	-1247.13	-619.894	-1533.47
bin138	-1623.17	-599.814	-1395.35
bin139	-1609.37	-208.263	-1495.94
bin140	-1384.11	125.045	-1431.29
bin141	-1044.59	181.191	-1225.34
bin142	-1105.63	49.4127	-864.2
bin143	-1049.36	438.716	-730.19
bin144	-920.133	507.325	-1108.27
bin145	-976.08	90.2986	-1131.43
bin146	-747.861	82.0625	-781.451
bin147	-764.289	487.623	-765.659
bin148	-1022.37	439.614	-1098.94
bin149	-984.008	50.6165	-1027.55
bin150	-887.407	-290.092	-864.913
bin151	-801.441	-678.65	-759.417
bin152	-793.331	-757.874	-1149.83
bin153	-803.901	-337.365	-1163.05
bin154	-1017.2	-327.27	-812.518
bin155	-1129.88	33.7416	-952.313
bin156	-799.273	40.8087	-1189.75
bin157	-861.597	335.229	-1433.23
bin158	-1164.21	523.086	-1291.61
bin159	-970.985	549.131	-934.411
bin160	-640.73	432.472	-1146.09
bin161	-892.754	296.943	-1441.39
bin162	-1192.32	458.389	-1176.49
bin163	-930.438	695.753	-956.819
bin164	-746.215	324.93	-933.819
bin165	-391.566	217.678	-794.898
bin166	-458.896	369.692	-437.419
bin167	-793.704	474.191	-573.61
bin168	-873.127	688.871	-257.603
bin169	-1088.78	392.713	-143.374
bin170	-837.955	130.636	-258.852
bin171	-764.584	368.414	-540.995
bin172	-708.963	638.99	-278.591
bin173	-952.305	954.708	-440.256
bin174	-673.678	970.967	-771.238
bin175	-423.67	662.308	-564.693
bin176	-675.102	364.406	-492.244
bin177	-446.53	145.843	-699.475
bin178	-736.457	174.571	-934.539
bin179	-509.587	226.481	-1252.39
bin180	-583.734	409.388	-1607.31
bin181	-205.045	616.627	-1535.01
bin182	-446.263	821.067	-1259.86
bin183	-752.987	559.732	-1405.74
bin184	-1056.8	631.99	-1701.62
bin185	-794.706	929.286	-1879.69
bin186	-465.239	952.636	-1620.1
bin187	-613.289	622.914	-1415.45
bin188	-941.608	658.777	-1176.15
bin189	-1265.74	759.912	-1439.99
bin190	-1622.04	951.724	-1564.1
bin191	-1931.31	1131.94	-1323.49
bin192	-2132.07	1248.2	-1660.69
bin193	-1794.8	1417.18	-1774.92
bin194	-1971.71	1768.39	-1681.23
bin195	-2114.74	1598.98	-1332.67
bin196	-2315.07	1359.43	-1075.64
bin197	-2267.67	1255.61	-689.454
bin198	-1930.02	1462.5	-716.267
bin199	-1939.54	1354.05	-1095.09
bin200	-2186.97	1037.27	-963.357
bin201	-2084.13	1156.62	-586.842
bin202	-2020.43	1546.33	-745.87
bin203	-2429.41	1575.22	-795.574
bin204	-2425.84	1169.77	-759.178
bin205	-2033.3	1187.28	-774.825
bin206	-1762.55	1247.73	-1075.57
bin207	-1503.43	1304.34	-1346.44
bin208	-1288.65	997.404	-1495.68
bin209	-1116.48	650.569	-1373.62
bin210	-777.752	836.163	-1513.68
bin211	-983.761	1172.63	-1509.13
bin212	-1352.38	1038.47	-1611.44
bin213	-1490.41	924.175	-1278.05
bin214	-1159.99	739.523	-1259.98
bin215	-1045.07	929.007	-1582.72
bin216	-1249.15	1229.26	-1488.57
bin217	-1505.37	1460.4	-1263.83
bin218	-1774.03	1143.74	-1165.77
bin219	-1449.01	888.633	-1169.53
bin220	-1112.13	652.349	-1203.07
bin221	-954.81	446.741	-858.735
bin222	-577.424	340.151	-1005.75
bin223	-200.219	194.147	-1149.46
bin224	-398.274	191.608	-772.48
bin225	-439.399	169.995	-345.802
bin226	-650.333	-190.734	-350.477
bin227	-465.345	-251.254	-717.683
bin228	-261.176	132.358	-698.132
bin229	-312.099	281.929	-304.401
bin230	-610.647	-26.4791	-294.626
bin231	-861.538	209.089	-510.78
bin232	-642.057	333.685	-822.718
bin233	-364.807	344.81	-1073.26
bin234	-150.354	122.687	-873.667
bin235	-467.892	27.5099	-686.876
bin236	-626.203	246.531	-960.949
bin237	-301.124	371.36	-1124.81
bin238	-129.774	266.339	-803.308
bin239	-494.291	147.652	-637.56
bin240	-873.653	-6.40051	-694.224
bin241	-1236.05	-156.728	-814.451
bin242	-1471.94	-59.0303	-1175.44
bin243	-1194.85	175.145	-1414.91
bin244	-932.643	495.764	-1493.63
bin245	-914.134	921.943	-1501.33
bin246	-1246.2	1121.07	-1419.48
bin247	-1581.13	1400.36	-1377.64
bin248	-1818.3	1145.33	-1113.01
bin249	-2012.66	877.127	-846.635
bin250	-2329.75	699.84	-1031.46
bin251	-2159.72	619.389	-1388.49
bin252	-2257.61	997.352	-1466.75
bin253	-2484.08	939.247	-1140.04
bin254	-2156.74	843.052	-914.757
bin255	-2061.24	1120.6	-647.143
bin256	-1841.46	1308.1	-950.621
bin257	-2192.01	1494.4	-1061.4
bin258	-2375.01	1185.91	-847.161
bin259	-1995.62	1041.08	-755.332
bin260	-2000.45	962.251	-1146.64
bin261	-1779.21	730.912	-897.39
bin262	-1397.8	864.69	-716.186
bin263	-1225.32	509.232	-901.166
bin264	-1594.7	354.316	-853.662
bin265	-1727.75	627.153	-1136.58
bin266	-1316.71	719.918	-1209.58
bin267	-1240.1	387.064	-988.979
bin268	-1338.52	642.769	-669.01
bin269	-1595.52	860.693	-944.678
bin270	-1523.33	547.663	-1213.68
bin271	-1273.87	397.631	-928.236
bin272	-1086.56	50.136	-874.132
bin273	-1083.63	-194.004	-1216.24
bin274	-1449.89	8.48935	-1281.39
bin275	-1358.63	187.341	-916.658
bin276	-975.929	33.0718	-941.109
bin277	-1105.29	-96.4723	-1313.77
bin278	-1461.23	124.041	-1243.6
bin279	-1339.65	119.244	-870.544
bin280	-1123.27	424.338	-978.672
bin281	-1234.39	795.317	-1089.65
bin282	-1399.33	812.306	-700.289
bin283	-1041.87	670.701	-585.865
bin284	-886.999	542.991	-941.927
bin285	-802.512	939.42	-1077.17
bin286	-1040.19	1296.45	-1105.66
bin287	-1299.92	1276.41	-788.016
bin288	-1402.34	1696.89	-896.651
bin289	-1121.33	1703.76	-1225.15
bin290	-1121.98	1280.52	-1179.06
bin291	-1371.86	1373.29	-914.645
bin292	-1342.95	1705.48	-1018.36
Configuration7
bin1	0	0	0
bin2	359.001	71.9222	170.057
bin3	320.33	-180.084	496.174
bin4	231.857	-419.134	803.336
bin5	-23.0588	-591.173	560.828
bin6	-132.03	-276.739	343.155
bin7	83.7636	-71.9461	655.978
bin8	-201.989	247.627	608.668
bin9	120.819	444.622	438.966
bin10	319.861	118.408	599.388
bin11	-18.1995	-77.9767	579.853
bin12	-255.274	223.704	687.494
bin13	84.1306	425.469	651.337
bin14	252.14	85.2998	758.346
bin15	62.8161	-10.7637	1092.57
bin16	59.4459	-373.952	1262.64
bin17	-215.27	-224.893	1519.1
bin18	-113.991	165.623	1458.92
bin19	181.943	98.8324	1195.24
bin20	275.795	-248.146	1363.78
bin21	-92.6796	-345.58	1277.2
bin22	-214.807	-160.053	1623.84
bin23	-410.174	222.777	1571.29
bin24	-677.155	452.008	1738.28
bin25	-913.707	368.109	1419.22
bin26	-567.654	288.179	1262.01
bin27	-526.499	26.4618	1552.89
bin28	-816.059	228.646	1765.07
bin29	-1017.28	240.59	1458.27
bin30	-721.032	362.043	1326.2
bin31	-568.645	210.034	1623.58
bin32	-412.688	561.839	1648.03
bin33	-507.711	665.352	1273.68
bin34	-822.299	647.148	1058.37
bin35	-1144.1	569.518	841.761
bin36	-1341.59	434.104	1183.09
bin37	-960.278	410.702	1358.91
bin38	-760.689	712.992	1138.64
bin39	-847.519	1116.67	1106.02
bin40	-1080.04	1143.39	1459.93
bin41	-1301.39	835.229	1540.36
bin42	-1435.39	825.289	1154.75
bin43	-1315.88	1223.57	1120.27
bin44	-1251.66	1201.11	1511.65
bin45	-1553.53	946.526	1518.85
bin46	-1786.03	1224.25	1607.14
bin47	-2008.13	1475.06	1780.58
bin48	-1714.04	1641.16	1959.16
bin49	-1698.97	1842.86	1609.84
bin50	-1931.34	1699.76	1321.44
bin51	-2124.63	1383.5	1435.5
bin52	-2454.93	1163.12	1450.28
bin53	-2292.18	876.173	1675.88
bin54	-2646.78	786.786	1765.24
bin55	-2579.96	587.625	2060.54
bin56	-2954.95	511.792	2047.73
bin57	-2972.92	747.589	1743.85
bin58	-2639.71	803.231	1559.18
bin59	-2498.12	878.354	1890.33
bin60	-2782.2	648.187	2038.09
bin61	-3022.95	849.484	1829.26
bin62	-2711.71	933.814	1601.04
bin63	-2935.66	616.692	1687.58
bin64	-3209.43	332.074	1802.87
bin65	-3439.33	646.681	1905.51
bin66	-3143.45	898.395	1713
bin67	-2926.6	559.593	1693.13
bin68	-3095.62	272.082	1440.08
bin69	-3417.75	531.314	1414.94
bin70	-3244.46	818.1	1664.58
bin71	-3076.27	495.622	1850.57
bin72	-2726.82	644.851	1723.68
bin73	-2478.92	857.078	1469.09
bin74	-2281.29	1217.4	1346.87
bin75	-2342.07	1340.36	1741.73
bin76	-2638.71	1021	1749.81
bin77	-2303.25	776.406	1635.92
bin78	-2188.24	1083.59	1417.91
bin79	-2476.48	1269.65	1628.98
bin80	-2425.19	998.157	1875.38
bin81	-2458.07	736.475	1594.36
bin82	-2546.12	504.617	1313.95
bin83	-2299.07	209.14	1233.06
bin84	-2026.78	501.101	1173.16
bin85	-2310.7	770.664	1276.06
bin86	-2430.35	529.368	1521.81
bin87	-2130.42	345.787	1582.8
bin88	-1892.6	431.141	1302.87
bin89	-1752.6	106.606	1390.95
bin90	-2000.22	83.3185	1684.11
bin91	-2234.84	274.145	1411.13
bin92	-1923.68	306.002	1199.33
bin93	-1670.18	556.55	1134.32
bin94	-1596.75	819.025	854.603
bin95	-1433.8	1036.51	1111.48
bin96	-1696.44	1002.03	1298.22
bin97	-1843.28	886.806	965.439
bin98	-2011.71	524.59	953.253
bin99	-1963.22	591.598	552.295
bin100	-1740.52	967.689	548.697
bin101	-1714.62	924.301	941.258
bin102	-1616.63	1122.29	1248.48
bin103	-1252.98	1190.91	1088.66
bin104	-1309.77	882.732	865.165
bin105	-1696.27	1021.6	849.041
bin106	-2078.14	1095.72	749.429
bin107	-2497.33	1042	633.621
bin108	-2886.94	1131.42	516.853
bin109	-3010.41	931.391	864.126
bin110	-2601.96	842.443	912.835
bin111	-2523.62	1053.47	573.748
bin112	-2584.28	668.182	391.645
bin113	-2788.15	606.507	744.488
bin114	-2958.02	651.42	1138.93
bin115	-2901.32	962.755	881.478
bin116	-2527.49	1106.7	1017.35
bin117	-2360.61	1239.54	1384.32
bin118	-2125.93	857.18	1380.12
bin119	-2423.49	676.301	1659.43
bin120	-2643.12	472.544	1939.47
bin121	-2284.15	407.509	2174.2
bin122	-2163.78	821.016	2137.26
bin123	-2421.24	807.732	1771.85
bin124	-2428.32	379.403	1861.42
bin125	-2575.19	324.744	1465.24
bin126	-2701.31	736.448	1519.96
bin127	-2877.46	787.659	1135.7
bin128	-2548.8	882.522	906.703
bin129	-2245.14	608.786	934.938
bin130	-2168.95	412.128	1270.87
bin131	-2219.71	660.981	1595.22
bin132	-2363.62	938.481	1881.01
bin133	-1952.73	891.422	1905.5
bin134	-1556.68	860.619	1966.51
bin135	-1600.71	592.868	1676.64
bin136	-1951.37	736.177	1638.79
bin137	-1962.31	872.108	2011.95
bin138	-1579.59	724.371	2051.03
bin139	-1694.39	454.278	1777.03
bin140	-1685.29	711.963	1490.52
bin141	-2059.63	726.876	1393.26
bin142	-2163.73	1115.36	1479.12
bin143	-2250.41	1115.53	1088.06
bin144	-2224.71	720.251	1130.73
bin145	-2087.07	781.031	1501.78
bin146	-2492.48	862.491	1580.3
bin147	-2569.84	847.905	1175.69
bin148	-2189.28	994.297	1155.36
bin149	-2177.58	964.432	1584.51
bin150	-1885.25	745.729	1720.82
bin151	-1533.12	570.206	1842.04
bin152	-1367.99	930.885	1804.55
bin153	-1774.18	1034.75	1767.96
bin154	-1857.27	669.021	1601.21
bin155	-2174.09	867.911	1450.73
bin156	-2136.52	1144.42	1747.15
bin157	-2117.48	987.882	1393.63
bin158	-2371.33	700.695	1394.85
bin159	-2655.51	962.855	1521.84
bin160	-2383.75	1250.88	1418.54
bin161	-2091.74	961.508	1427.46
bin162	-2429.44	708.506	1516.47
bin163	-2718.65	975.944	1382.25
bin164	-2901.54	903.232	1012.69
bin165	-2934.22	853.122	639.761
bin166	-3309.41	857.068	645.225
bin167	-3296.55	631.939	942.659
bin168	-3326.26	843.42	1266.84
bin169	-3601.26	597.068	1375.08
bin170	-3436.78	278.27	1196.55
bin171	-3120.15	459.131	1078.76
bin172	-3371.94	624.411	821.662
bin173	-3583.87	260.469	820.674
bin174	-3516.09	289.595	374.786
bin175	-3169.99	550.037	471.019
bin176	-3243.43	749.278	802.309
bin177	-3019.9	1062	720.045
bin178	-2716.56	842.558	781.124
bin179	-2981.49	626.08	961.895
bin180	-2606.14	659.026	857.086
bin181	-2190.58	723.988	826.716
bin182	-2166.7	529.281	1212.9
bin183	-2572.46	631.322	1224.3
bin184	-2589.97	985.906	1018.81
bin185	-2220.77	940.979	852.288
bin186	-2150.04	661.317	1167.25
bin187	-2538.12	770.837	1262.57
bin188	-2620.93	853.914	850.072
bin189	-2932.29	1075.58	1003.91
bin190	-3191.45	825.03	1256.65
bin191	-3211.35	1116.6	1587.32
bin192	-2815.05	1183.05	1606.61
bin193	-2819.97	870.327	1864.15
bin194	-2543.75	567.944	1888.09
bin195	-2563.52	625.831	2292.59
bin196	-2805.91	290.518	2268.53
bin197	-3058.97	52.392	2092.11
bin198	-3306.07	261.197	2309.75
bin199	-3113.74	574.818	2133
bin200	-2799.52	336.588	2079.03
bin201	-3008.27	52.3405	2299.96
bin202	-3266.66	378.466	2411.22
bin203	-3440.85	366.682	2042.46
bin204	-3124.84	158.581	1894.98
bin205	-2901.4	435.477	2069.38
bin206	-2841.65	103.374	1848.78
bin207	-2553.45	241.982	1608.33
bin208	-2660.73	590.974	1454.35
bin209	-2742.27	977.947	1342.44
bin210	-3105.05	910.083	1503.91
bin211	-3168.38	842.928	1903.95
bin212	-2751.04	804.983	1977.09
bin213	-2713.82	1001.5	1641.7
bin214	-2790.53	1067.44	1283.77
bin215	-2838.1	688.447	1263.51
bin216	-2778.65	604.841	1624.26
bin217	-3035.78	748.329	1919.24
bin218	-2787.26	1076.46	1877.83
bin219	-2581.3	921.792	1556.01
bin220	-2666.11	522.031	1497.33
bin221	-2956.06	212.353	1450.56
bin222	-2664.01	-62.3299	1530.4
bin223	-2465.15	-147.673	1168.97
bin224	-2542.91	-46.5092	761.639
bin225	-2320.34	86.7314	428.527
bin226	-2071.73	304.774	692.144
bin227	-2452.15	433.951	835.582
bin228	-2681.65	100.822	726.422
bin229	-2324.13	-67.0088	611.823
bin230	-2204.1	337.737	559.893
bin231	-2503.52	507.375	806.55
bin232	-2489.54	150.026	941.536
bin233	-2492.94	-195.67	1132.3
bin234	-2112.63	-163.731	1134.44
bin235	-2184.15	58.2787	818.765
bin236	-2548.84	10.0795	885.707
bin237	-2428.91	-184.318	1204.1
bin238	-2122.74	-243.524	1002.84
bin239	-2290.8	-33.7146	692.411
bin240	-2414.66	246.603	959.246
bin241	-2155.1	581.46	896.154
[truncated: 9,720 more rows]
