# Supplementary material for: Inferring 3D chromatin structure using a multiscale approach based on quaternions
Source: BMC Bioinformatics. 2015 Jul 29;16:234. doi: 10.1186/s12859-015-0667-0 (PMC4518643; doi:10.1186/s12859-015-0667-0)
Supplement: Additional file 7 — Grapher file (For Mac OSX 10.9.5) showing the 3D structure of the reconstructed chain (in this example, Configuration1 from Additional file 6 . To display other configurations, the coordinates in the 5 point sets can be replaced by the corresponding data). [file 12859_2015_667_MOESM7_ESM.zip]

Archive with 1 entries (1 files):
- 1311800836152500_add7.gcx
